# Supplementary material for: Causal associations of birth body size and adult body size with systemic lupus erythematosus: a bidirectional mendelian randomization study
Source: Front Genet. 2024 May 6;15:1368497. doi: 10.3389/fgene.2024.1368497 (PMC11102996; doi:10.3389/fgene.2024.1368497)
Supplement: Supplementary file 2 [file Table2.XLSX]

## Sheet: Supplementary Table 7
Supplementary Table 7.SNPs associated with birth weight (reverse direction)
No.	SNP	effect_allele.exposure	other_allele.exposure	effect_allele.outcome	other_allele.outcome	beta.exposure	beta.outcome	eaf.exposure	eaf.outcome	remove	palindromic	ambiguous	id.outcome	chr	pos	se.outcome	samplesize.outcome	pval.outcome	outcome	originalname.outcome	outcome.deprecated	mr_keep.outcome	data_source.outcome	pos.exposure	chr.exposure	samplesize.exposure	pval.exposure	se.exposure	id.exposure	exposure	mr_keep.exposure	pval_origin.exposure	data_source.exposure	action	SNP_index	mr_keep
1	rs10048743	T	G	T	G	-0.231112	-0.0041	NA	0.85	FALSE	FALSE	FALSE	ieu-a-1083	2	213890232	0.0054	138830	0.450001	Birth weight || id:ieu-a-1083	Birth weight	Birth weight || ||	TRUE	igd	213890232	2	14267	2.03803e-08	0.0412056	ebi-a-GCST003156	Systemic lupus erythematosus || id:ebi-a-GCST003156	TRUE	reported	igd	3	1	TRUE
2	rs1078324	A	C	A	C	-0.71335	0.0171	NA	0.053	FALSE	FALSE	FALSE	ieu-a-1083	5	149202268	0.0084	137957	0.0420001	Birth weight || id:ieu-a-1083	Birth weight	Birth weight || ||	TRUE	igd	149202268	5	14267	7.10559e-20	0.0781665	ebi-a-GCST003156	Systemic lupus erythematosus || id:ebi-a-GCST003156	TRUE	reported	igd	3	1	TRUE
3	rs10912578	G	A	G	A	-0.24686	0.0033	NA	0.68	FALSE	FALSE	FALSE	ieu-a-1083	1	173251856	0.0041	133848	0.42	Birth weight || id:ieu-a-1083	Birth weight	Birth weight || ||	TRUE	igd	173251856	1	14267	1.64778e-15	0.0309918	ebi-a-GCST003156	Systemic lupus erythematosus || id:ebi-a-GCST003156	TRUE	reported	igd	3	1	TRUE
4	rs1143679	A	G	A	G	0.582216	0.0078	NA	0.1	FALSE	FALSE	FALSE	ieu-a-1083	16	31276811	0.0063	138961	0.21	Birth weight || id:ieu-a-1083	Birth weight	Birth weight || ||	TRUE	igd	31276811	16	14267	5.0269e-48	0.0399866	ebi-a-GCST003156	Systemic lupus erythematosus || id:ebi-a-GCST003156	TRUE	reported	igd	3	1	TRUE
5	rs12094036	C	T	C	T	-0.328504	0.0042	NA	0.08	FALSE	FALSE	FALSE	ieu-a-1083	1	183558174	0.007	138830	0.55	Birth weight || id:ieu-a-1083	Birth weight	Birth weight || ||	TRUE	igd	183558174	1	14267	1.36584e-08	0.0578595	ebi-a-GCST003156	Systemic lupus erythematosus || id:ebi-a-GCST003156	TRUE	reported	igd	3	1	TRUE
6	rs12524498	T	G	T	G	-0.673345	0.0064	NA	0.019	FALSE	FALSE	FALSE	ieu-a-1083	6	31444187	0.0149	120642	0.67	Birth weight || id:ieu-a-1083	Birth weight	Birth weight || ||	TRUE	igd	31444187	6	14267	2.48416e-08	0.120793	ebi-a-GCST003156	Systemic lupus erythematosus || id:ebi-a-GCST003156	TRUE	reported	igd	3	1	TRUE
7	rs13019891	T	G	T	G	-0.562119	0.003	NA	0.45	FALSE	FALSE	FALSE	ieu-a-1083	2	113829869	0.0038	139428	0.43	Birth weight || id:ieu-a-1083	Birth weight	Birth weight || ||	TRUE	igd	113829869	2	14267	1.64702e-83	0.0290336	ebi-a-GCST003156	Systemic lupus erythematosus || id:ebi-a-GCST003156	TRUE	reported	igd	3	1	TRUE
8	rs13136219	T	C	T	C	-0.174353	-0.0018	NA	0.37	FALSE	FALSE	FALSE	ieu-a-1083	4	102743687	0.0039	139430	0.649999	Birth weight || id:ieu-a-1083	Birth weight	Birth weight || ||	TRUE	igd	102743687	4	14267	3.50429e-10	0.027787	ebi-a-GCST003156	Systemic lupus erythematosus || id:ebi-a-GCST003156	TRUE	reported	igd	3	1	TRUE
9	rs13332649	G	A	G	A	-0.314711	0.008	NA	0.22	FALSE	FALSE	FALSE	ieu-a-1083	16	85966683	0.0045	139430	0.0790005	Birth weight || id:ieu-a-1083	Birth weight	Birth weight || ||	TRUE	igd	85966683	16	14267	5.4275e-17	0.0375683	ebi-a-GCST003156	Systemic lupus erythematosus || id:ebi-a-GCST003156	TRUE	reported	igd	3	1	TRUE
10	rs143123127	A	G	A	G	0.470004	0.0011	NA	0.038	FALSE	FALSE	FALSE	ieu-a-1083	17	38007190	0.0101	141291	0.92	Birth weight || id:ieu-a-1083	Birth weight	Birth weight || ||	TRUE	igd	38007190	17	14267	2.23172e-08	0.0840342	ebi-a-GCST003156	Systemic lupus erythematosus || id:ebi-a-GCST003156	TRUE	reported	igd	3	1	TRUE
11	rs1464446	T	G	T	G	-0.328504	0.001	NA	0.19	FALSE	FALSE	FALSE	ieu-a-1083	3	146601295	0.0048	139425	0.84	Birth weight || id:ieu-a-1083	Birth weight	Birth weight || ||	TRUE	igd	146601295	3	14267	2.79254e-16	0.0401497	ebi-a-GCST003156	Systemic lupus erythematosus || id:ebi-a-GCST003156	TRUE	reported	igd	3	1	TRUE
12	rs150180633	T	C	T	C	0.928219	0.0147	NA	0.018	FALSE	FALSE	FALSE	ieu-a-1083	6	31010047	0.0167	113207	0.38	Birth weight || id:ieu-a-1083	Birth weight	Birth weight || ||	TRUE	igd	31010047	6	14267	2.66073e-41	0.0689573	ebi-a-GCST003156	Systemic lupus erythematosus || id:ebi-a-GCST003156	TRUE	reported	igd	3	1	TRUE
13	rs17849501	T	C	T	C	0.81093	0.0065	NA	0.049	FALSE	FALSE	FALSE	ieu-a-1083	1	183542323	0.0092	134082	0.48	Birth weight || id:ieu-a-1083	Birth weight	Birth weight || ||	TRUE	igd	183542323	1	14267	1.81384e-59	0.0498642	ebi-a-GCST003156	Systemic lupus erythematosus || id:ebi-a-GCST003156	TRUE	reported	igd	3	1	TRUE
14	rs2431697	C	T	C	T	-0.223144	0.0027	NA	0.43	FALSE	FALSE	FALSE	ieu-a-1083	5	159879978	0.0038	139432	0.47	Birth weight || id:ieu-a-1083	Birth weight	Birth weight || ||	TRUE	igd	159879978	5	14267	2.60136e-14	0.0292964	ebi-a-GCST003156	Systemic lupus erythematosus || id:ebi-a-GCST003156	TRUE	reported	igd	3	1	TRUE
15	rs2459611	T	C	T	C	0.261365	0.0007	NA	0.9	FALSE	FALSE	FALSE	ieu-a-1083	2	191939187	0.0064	138834	0.92	Birth weight || id:ieu-a-1083	Birth weight	Birth weight || ||	TRUE	igd	191939187	2	14267	7.62009e-09	0.045245	ebi-a-GCST003156	Systemic lupus erythematosus || id:ebi-a-GCST003156	TRUE	reported	igd	3	1	TRUE
16	rs2573219	C	A	C	A	0.587787	0.0121	NA	0.092	FALSE	FALSE	FALSE	ieu-a-1083	2	233288667	0.0065	139429	0.0619998	Birth weight || id:ieu-a-1083	Birth weight	Birth weight || ||	TRUE	igd	233288667	2	14267	1.13318e-42	0.0429292	ebi-a-GCST003156	Systemic lupus erythematosus || id:ebi-a-GCST003156	TRUE	reported	igd	3	1	TRUE
17	rs268124	T	C	T	C	0.18633	0.0073	NA	0.72	FALSE	FALSE	FALSE	ieu-a-1083	2	65654364	0.0042	139424	0.0830004	Birth weight || id:ieu-a-1083	Birth weight	Birth weight || ||	TRUE	igd	65654364	2	14267	8.603e-09	0.0323703	ebi-a-GCST003156	Systemic lupus erythematosus || id:ebi-a-GCST003156	TRUE	reported	igd	3	1	TRUE
18	rs34703115	C	T	C	T	-0.616186	0.0003	NA	0.027	FALSE	FALSE	FALSE	ieu-a-1083	2	40282854	0.012	135299	0.98	Birth weight || id:ieu-a-1083	Birth weight	Birth weight || ||	TRUE	igd	40282854	2	14267	4.08056e-09	0.104778	ebi-a-GCST003156	Systemic lupus erythematosus || id:ebi-a-GCST003156	TRUE	reported	igd	3	1	TRUE
19	rs35000415	T	C	T	C	0.587787	0.0033	NA	0.11	FALSE	FALSE	FALSE	ieu-a-1083	7	128585616	0.0059	135976	0.58	Birth weight || id:ieu-a-1083	Birth weight	Birth weight || ||	TRUE	igd	128585616	7	14267	1.8608e-45	0.041539	ebi-a-GCST003156	Systemic lupus erythematosus || id:ebi-a-GCST003156	TRUE	reported	igd	3	1	TRUE
20	rs35251378	A	G	A	G	-0.235722	0.0019	NA	0.28	FALSE	FALSE	FALSE	ieu-a-1083	19	10459969	0.0042	139426	0.649999	Birth weight || id:ieu-a-1083	Birth weight	Birth weight || ||	TRUE	igd	10459969	19	14267	3.60994e-13	0.0324266	ebi-a-GCST003156	Systemic lupus erythematosus || id:ebi-a-GCST003156	TRUE	reported	igd	3	1	TRUE
21	rs353608	G	A	G	A	0.18633	-0.0047	NA	0.52	FALSE	FALSE	FALSE	ieu-a-1083	11	35101738	0.0038	139430	0.21	Birth weight || id:ieu-a-1083	Birth weight	Birth weight || ||	TRUE	igd	35101738	11	14267	2.93224e-11	0.0280198	ebi-a-GCST003156	Systemic lupus erythematosus || id:ebi-a-GCST003156	TRUE	reported	igd	3	1	TRUE
22	rs3747093	A	G	A	G	0.262364	0.0118	NA	0.21	FALSE	FALSE	FALSE	ieu-a-1083	22	21984379	0.0047	139424	0.0129999	Birth weight || id:ieu-a-1083	Birth weight	Birth weight || ||	TRUE	igd	21984379	22	14267	2.88138e-14	0.0345055	ebi-a-GCST003156	Systemic lupus erythematosus || id:ebi-a-GCST003156	TRUE	reported	igd	3	1	TRUE
23	rs389884	G	A	G	A	0.928219	0.0006	NA	0.12	FALSE	FALSE	FALSE	ieu-a-1083	6	31940897	0.0058	135585	0.92	Birth weight || id:ieu-a-1083	Birth weight	Birth weight || ||	TRUE	igd	31940897	6	14267	2.92415e-102	0.0432319	ebi-a-GCST003156	Systemic lupus erythematosus || id:ebi-a-GCST003156	TRUE	reported	igd	3	1	TRUE
24	rs4274624	T	C	T	C	-0.559616	-0.0059	NA	0.77	FALSE	FALSE	FALSE	ieu-a-1083	2	191958656	0.0044	139428	0.18	Birth weight || id:ieu-a-1083	Birth weight	Birth weight || ||	TRUE	igd	191958656	2	14267	9.73195e-66	0.0326791	ebi-a-GCST003156	Systemic lupus erythematosus || id:ebi-a-GCST003156	TRUE	reported	igd	3	1	TRUE
25	rs4388254	T	C	T	C	0.378436	-0.0028	NA	0.049	FALSE	FALSE	FALSE	ieu-a-1083	5	133428601	0.0089	138727	0.75	Birth weight || id:ieu-a-1083	Birth weight	Birth weight || ||	TRUE	igd	133428601	5	14267	3.71048e-10	0.0603977	ebi-a-GCST003156	Systemic lupus erythematosus || id:ebi-a-GCST003156	TRUE	reported	igd	3	1	TRUE
26	rs4661543	G	T	G	T	0.274437	0.001	NA	0.88	FALSE	FALSE	FALSE	ieu-a-1083	1	15229101	0.0059	133583	0.87	Birth weight || id:ieu-a-1083	Birth weight	Birth weight || ||	TRUE	igd	15229101	1	14267	9.3994e-11	0.0423755	ebi-a-GCST003156	Systemic lupus erythematosus || id:ebi-a-GCST003156	TRUE	reported	igd	3	1	TRUE
27	rs4916215	T	C	T	C	0.223144	-0.0043	NA	0.74	FALSE	FALSE	FALSE	ieu-a-1083	1	173314540	0.0043	133580	0.32	Birth weight || id:ieu-a-1083	Birth weight	Birth weight || ||	TRUE	igd	173314540	1	14267	5.06641e-11	0.0339693	ebi-a-GCST003156	Systemic lupus erythematosus || id:ebi-a-GCST003156	TRUE	reported	igd	3	1	TRUE
28	rs58688157	G	A	G	A	-0.223144	-0.0029	NA	0.26	FALSE	FALSE	FALSE	ieu-a-1083	11	625085	0.0043	138158	0.5	Birth weight || id:ieu-a-1083	Birth weight	Birth weight || ||	TRUE	igd	625085	11	14267	2.96825e-11	0.0335647	ebi-a-GCST003156	Systemic lupus erythematosus || id:ebi-a-GCST003156	TRUE	reported	igd	3	1	TRUE
29	rs58721818	T	C	T	C	0.65752	-0.003	NA	0.029	FALSE	FALSE	FALSE	ieu-a-1083	6	138243739	0.0114	135920	0.79	Birth weight || id:ieu-a-1083	Birth weight	Birth weight || ||	TRUE	igd	138243739	6	14267	3.37676e-18	0.0755941	ebi-a-GCST003156	Systemic lupus erythematosus || id:ebi-a-GCST003156	TRUE	reported	igd	3	1	TRUE
30	rs6679677	A	C	A	C	0.336472	-0.0054	NA	0.1	FALSE	FALSE	FALSE	ieu-a-1083	1	114303808	0.0061	143671	0.37	Birth weight || id:ieu-a-1083	Birth weight	Birth weight || ||	TRUE	igd	114303808	1	14267	4.54569e-13	0.0464854	ebi-a-GCST003156	Systemic lupus erythematosus || id:ebi-a-GCST003156	TRUE	reported	igd	3	1	TRUE
31	rs6889239	C	T	C	T	0.277632	-0.0078	NA	0.24	FALSE	FALSE	FALSE	ieu-a-1083	5	150457771	0.0043	139428	0.0739997	Birth weight || id:ieu-a-1083	Birth weight	Birth weight || ||	TRUE	igd	150457771	5	14267	2.18978e-18	0.03174	ebi-a-GCST003156	Systemic lupus erythematosus || id:ebi-a-GCST003156	TRUE	reported	igd	3	1	TRUE
32	rs7097397	A	G	A	G	-0.18633	-0.0002	NA	0.37	FALSE	FALSE	FALSE	ieu-a-1083	10	50025396	0.0039	139428	0.96	Birth weight || id:ieu-a-1083	Birth weight	Birth weight || ||	TRUE	igd	50025396	10	14267	8.60399e-11	0.0287118	ebi-a-GCST003156	Systemic lupus erythematosus || id:ebi-a-GCST003156	TRUE	reported	igd	3	1	TRUE
33	rs73050535	T	C	T	C	-0.71335	-0.0118	NA	0.022	FALSE	FALSE	FALSE	ieu-a-1083	12	5012503	0.0134	132068	0.38	Birth weight || id:ieu-a-1083	Birth weight	Birth weight || ||	TRUE	igd	5012503	12	14267	9.10542e-09	0.124134	ebi-a-GCST003156	Systemic lupus erythematosus || id:ebi-a-GCST003156	TRUE	reported	igd	3	1	TRUE
34	rs73068668	A	G	A	G	-0.314711	-0.004	NA	0.079	FALSE	FALSE	FALSE	ieu-a-1083	19	55763262	0.0069	129713	0.56	Birth weight || id:ieu-a-1083	Birth weight	Birth weight || ||	TRUE	igd	55763262	19	14267	4.39623e-08	0.0574903	ebi-a-GCST003156	Systemic lupus erythematosus || id:ebi-a-GCST003156	TRUE	reported	igd	3	1	TRUE
35	rs7768653	T	C	T	C	-0.207014	-0.0022	NA	0.59	FALSE	FALSE	FALSE	ieu-a-1083	6	106574794	0.0038	139424	0.56	Birth weight || id:ieu-a-1083	Birth weight	Birth weight || ||	TRUE	igd	106574794	6	14267	3.10814e-12	0.0296891	ebi-a-GCST003156	Systemic lupus erythematosus || id:ebi-a-GCST003156	TRUE	reported	igd	3	1	TRUE
36	rs7823055	T	G	T	G	-0.350657	0.0011	NA	0.56	FALSE	FALSE	FALSE	ieu-a-1083	8	55511676	0.0039	139427	0.780001	Birth weight || id:ieu-a-1083	Birth weight	Birth weight || ||	TRUE	igd	55511676	8	14267	1.64286e-34	0.0286208	ebi-a-GCST003156	Systemic lupus erythematosus || id:ebi-a-GCST003156	TRUE	reported	igd	3	1	TRUE
37	rs7899626	T	C	T	C	0.182322	-0.01	NA	0.31	FALSE	FALSE	FALSE	ieu-a-1083	10	63825561	0.0041	139423	0.016	Birth weight || id:ieu-a-1083	Birth weight	Birth weight || ||	TRUE	igd	63825561	10	14267	4.18572e-08	0.0332532	ebi-a-GCST003156	Systemic lupus erythematosus || id:ebi-a-GCST003156	TRUE	reported	igd	3	1	TRUE
38	rs9274357	T	C	T	C	0.457425	-0.0006	NA	0.19	FALSE	FALSE	FALSE	ieu-a-1083	6	32632457	0.0103	39559	0.96	Birth weight || id:ieu-a-1083	Birth weight	Birth weight || ||	TRUE	igd	32632457	6	14267	1.28145e-38	0.0351961	ebi-a-GCST003156	Systemic lupus erythematosus || id:ebi-a-GCST003156	TRUE	reported	igd	3	1	TRUE
39	rs9852014	G	A	G	A	0.620577	-0.0108	NA	0.07	FALSE	FALSE	FALSE	ieu-a-1083	3	129084581	0.0076	133884	0.15	Birth weight || id:ieu-a-1083	Birth weight	Birth weight || ||	TRUE	igd	129084581	3	14267	2.25736e-36	0.0492727	ebi-a-GCST003156	Systemic lupus erythematosus || id:ebi-a-GCST003156	TRUE	reported	igd	3	1	TRUE

## Sheet: Supplementary Table 8
Supplementary Table 8.SNPs associated with birth height (reverse direction)
No.	SNP	effect_allele.exposure	other_allele.exposure	effect_allele.outcome	other_allele.outcome	beta.exposure	beta.outcome	eaf.exposure	eaf.outcome	remove	palindromic	ambiguous	id.outcome	chr	pos	se.outcome	samplesize.outcome	pval.outcome	outcome	originalname.outcome	outcome.deprecated	mr_keep.outcome	data_source.outcome	pos.exposure	chr.exposure	samplesize.exposure	pval.exposure	se.exposure	id.exposure	exposure	mr_keep.exposure	pval_origin.exposure	data_source.exposure	action	SNP_index	mr_keep
1	rs10200680	T	C	T	C	-0.248461	0.0066	NA	NA	FALSE	FALSE	FALSE	ieu-a-29	2	223961877	0.0174	22093	0.7059	Birth length || id:ieu-a-29	Birth length	Birth length || ||	TRUE	igd	223961877	2	14267	4.96261e-09	0.0424835	ebi-a-GCST003156	Systemic lupus erythematosus || id:ebi-a-GCST003156	TRUE	reported	igd	3	1	TRUE
2	rs13019891	T	G	T	G	-0.562119	-0.0138	NA	NA	FALSE	FALSE	FALSE	ieu-a-29	2	113829869	0.0105	21403	0.1887	Birth length || id:ieu-a-29	Birth length	Birth length || ||	TRUE	igd	113829869	2	14267	1.64702e-83	0.0290336	ebi-a-GCST003156	Systemic lupus erythematosus || id:ebi-a-GCST003156	TRUE	reported	igd	3	1	TRUE
3	rs1464446	T	G	T	G	-0.328504	-0.0091	NA	NA	FALSE	FALSE	FALSE	ieu-a-29	3	146601295	0.014	19961	0.5126	Birth length || id:ieu-a-29	Birth length	Birth length || ||	TRUE	igd	146601295	3	14267	2.79254e-16	0.0401497	ebi-a-GCST003156	Systemic lupus erythematosus || id:ebi-a-GCST003156	TRUE	reported	igd	3	1	TRUE
4	rs2431697	C	T	C	T	-0.223144	-0.0056	NA	NA	FALSE	FALSE	FALSE	ieu-a-29	5	159879978	0.0098	22129	0.5644	Birth length || id:ieu-a-29	Birth length	Birth length || ||	TRUE	igd	159879978	5	14267	2.60136e-14	0.0292964	ebi-a-GCST003156	Systemic lupus erythematosus || id:ebi-a-GCST003156	TRUE	reported	igd	3	1	TRUE
5	rs2459611	T	C	T	C	0.261365	-0.0085	NA	NA	FALSE	FALSE	FALSE	ieu-a-29	2	191939187	0.0171	22136	0.619801	Birth length || id:ieu-a-29	Birth length	Birth length || ||	TRUE	igd	191939187	2	14267	7.62009e-09	0.045245	ebi-a-GCST003156	Systemic lupus erythematosus || id:ebi-a-GCST003156	TRUE	reported	igd	3	1	TRUE
6	rs2573219	C	A	C	A	0.587787	0.0048	NA	NA	FALSE	FALSE	FALSE	ieu-a-29	2	233288667	0.018	21122	0.7893	Birth length || id:ieu-a-29	Birth length	Birth length || ||	TRUE	igd	233288667	2	14267	1.13318e-42	0.0429292	ebi-a-GCST003156	Systemic lupus erythematosus || id:ebi-a-GCST003156	TRUE	reported	igd	3	1	TRUE
7	rs353608	G	A	G	A	0.18633	-0.0287	NA	NA	FALSE	FALSE	FALSE	ieu-a-29	11	35101738	0.01	22244	0.00409496	Birth length || id:ieu-a-29	Birth length	Birth length || ||	TRUE	igd	35101738	11	14267	2.93224e-11	0.0280198	ebi-a-GCST003156	Systemic lupus erythematosus || id:ebi-a-GCST003156	TRUE	reported	igd	3	1	TRUE
8	rs389884	G	A	G	A	0.928219	-0.0142	NA	NA	FALSE	FALSE	FALSE	ieu-a-29	6	31940897	0.0156	22146	0.3615	Birth length || id:ieu-a-29	Birth length	Birth length || ||	TRUE	igd	31940897	6	14267	2.92415e-102	0.0432319	ebi-a-GCST003156	Systemic lupus erythematosus || id:ebi-a-GCST003156	TRUE	reported	igd	3	1	TRUE
9	rs4661543	G	T	G	T	0.274437	0.0028	NA	NA	FALSE	FALSE	FALSE	ieu-a-29	1	15229101	0.016	22129	0.8634	Birth length || id:ieu-a-29	Birth length	Birth length || ||	TRUE	igd	15229101	1	14267	9.3994e-11	0.0423755	ebi-a-GCST003156	Systemic lupus erythematosus || id:ebi-a-GCST003156	TRUE	reported	igd	3	1	TRUE
10	rs4916215	T	C	T	C	0.223144	0.012	NA	NA	FALSE	FALSE	FALSE	ieu-a-29	1	173314540	0.0117	22263	0.3037	Birth length || id:ieu-a-29	Birth length	Birth length || ||	TRUE	igd	173314540	1	14267	5.06641e-11	0.0339693	ebi-a-GCST003156	Systemic lupus erythematosus || id:ebi-a-GCST003156	TRUE	reported	igd	3	1	TRUE
11	rs6671847	A	G	A	G	0.198851	0.0077	NA	NA	FALSE	FALSE	FALSE	ieu-a-29	1	161478810	0.0101	22252	0.4442	Birth length || id:ieu-a-29	Birth length	Birth length || ||	TRUE	igd	161478810	1	14267	6.64049e-12	0.0289651	ebi-a-GCST003156	Systemic lupus erythematosus || id:ebi-a-GCST003156	TRUE	reported	igd	3	1	TRUE
12	rs6679677	A	C	A	C	0.336472	-0.0065	NA	NA	FALSE	FALSE	FALSE	ieu-a-29	1	114303808	0.0136	28457	0.6343	Birth length || id:ieu-a-29	Birth length	Birth length || ||	TRUE	igd	114303808	1	14267	4.54569e-13	0.0464854	ebi-a-GCST003156	Systemic lupus erythematosus || id:ebi-a-GCST003156	TRUE	reported	igd	3	1	TRUE
13	rs6889239	C	T	C	T	0.277632	-0.003	NA	NA	FALSE	FALSE	FALSE	ieu-a-29	5	150457771	0.0114	22263	0.791099	Birth length || id:ieu-a-29	Birth length	Birth length || ||	TRUE	igd	150457771	5	14267	2.18978e-18	0.03174	ebi-a-GCST003156	Systemic lupus erythematosus || id:ebi-a-GCST003156	TRUE	reported	igd	3	1	TRUE
14	rs7097397	A	G	A	G	-0.18633	0.0089	NA	NA	FALSE	FALSE	FALSE	ieu-a-29	10	50025396	0.0106	21858	0.3995	Birth length || id:ieu-a-29	Birth length	Birth length || ||	TRUE	igd	50025396	10	14267	8.60399e-11	0.0287118	ebi-a-GCST003156	Systemic lupus erythematosus || id:ebi-a-GCST003156	TRUE	reported	igd	3	1	TRUE
15	rs7823055	T	G	T	G	-0.350657	0.0014	NA	NA	FALSE	FALSE	FALSE	ieu-a-29	8	55511676	0.0107	21894	0.8959	Birth length || id:ieu-a-29	Birth length	Birth length || ||	TRUE	igd	55511676	8	14267	1.64286e-34	0.0286208	ebi-a-GCST003156	Systemic lupus erythematosus || id:ebi-a-GCST003156	TRUE	reported	igd	3	1	TRUE
16	rs9852014	G	A	G	A	0.620577	-0.0021	NA	NA	FALSE	FALSE	FALSE	ieu-a-29	3	129084581	0.0206	22017	0.9176	Birth length || id:ieu-a-29	Birth length	Birth length || ||	TRUE	igd	129084581	3	14267	2.25736e-36	0.0492727	ebi-a-GCST003156	Systemic lupus erythematosus || id:ebi-a-GCST003156	TRUE	reported	igd	3	1	TRUE

## Sheet: Supplementary Table 9
Supplementary Table 9.SNPs associated with adult height (reverse direction)
No.	SNP	effect_allele.exposure	other_allele.exposure	effect_allele.outcome	other_allele.outcome	beta.exposure	beta.outcome	eaf.exposure	eaf.outcome	remove	palindromic	ambiguous	id.outcome	chr	pos	se.outcome	samplesize.outcome	pval.outcome	outcome	originalname.outcome	outcome.deprecated	mr_keep.outcome	data_source.outcome	pos.exposure	chr.exposure	samplesize.exposure	pval.exposure	se.exposure	id.exposure	exposure	mr_keep.exposure	pval_origin.exposure	data_source.exposure	action	SNP_index	mr_keep
1	rs10200680	T	C	T	C	-0.248461	-0.013	NA	0.05	FALSE	FALSE	FALSE	ieu-a-89	2	223961877	0.0055	250119	0.0179999	Height || id:ieu-a-89	Height	Height || ||	TRUE	igd	223961877	2	14267	4.96261e-09	0.0424835	ebi-a-GCST003156	Systemic lupus erythematosus || id:ebi-a-GCST003156	TRUE	reported	igd	3	1	TRUE
2	rs1078324	A	C	A	C	-0.71335	-0.0093	NA	0.034	FALSE	FALSE	FALSE	ieu-a-89	5	149202268	0.0096	235102	0.33	Height || id:ieu-a-89	Height	Height || ||	TRUE	igd	149202268	5	14267	7.10559e-20	0.0781665	ebi-a-GCST003156	Systemic lupus erythematosus || id:ebi-a-GCST003156	TRUE	reported	igd	3	1	TRUE
3	rs13019891	T	G	T	G	-0.562119	-0.0009	NA	0.462	FALSE	FALSE	FALSE	ieu-a-89	2	113829869	0.003	251131	0.780001	Height || id:ieu-a-89	Height	Height || ||	TRUE	igd	113829869	2	14267	1.64702e-83	0.0290336	ebi-a-GCST003156	Systemic lupus erythematosus || id:ebi-a-GCST003156	TRUE	reported	igd	3	1	TRUE
4	rs1464446	T	G	T	G	-0.328504	0.0021	NA	0.267	FALSE	FALSE	FALSE	ieu-a-89	3	146601295	0.004	244800	0.6	Height || id:ieu-a-89	Height	Height || ||	TRUE	igd	146601295	3	14267	2.79254e-16	0.0401497	ebi-a-GCST003156	Systemic lupus erythematosus || id:ebi-a-GCST003156	TRUE	reported	igd	3	1	TRUE
5	rs2431697	C	T	C	T	-0.223144	-0.0033	NA	0.467	FALSE	FALSE	FALSE	ieu-a-89	5	159879978	0.003	251384	0.28	Height || id:ieu-a-89	Height	Height || ||	TRUE	igd	159879978	5	14267	2.60136e-14	0.0292964	ebi-a-GCST003156	Systemic lupus erythematosus || id:ebi-a-GCST003156	TRUE	reported	igd	3	1	TRUE
6	rs2459611	T	C	T	C	0.261365	0.012	NA	0.908	FALSE	FALSE	FALSE	ieu-a-89	2	191939187	0.005	253129	0.012	Height || id:ieu-a-89	Height	Height || ||	TRUE	igd	191939187	2	14267	7.62009e-09	0.045245	ebi-a-GCST003156	Systemic lupus erythematosus || id:ebi-a-GCST003156	TRUE	reported	igd	3	1	TRUE
7	rs353608	G	A	G	A	0.18633	0.0035	NA	0.567	FALSE	FALSE	FALSE	ieu-a-89	11	35101738	0.0029	253208	0.23	Height || id:ieu-a-89	Height	Height || ||	TRUE	igd	35101738	11	14267	2.93224e-11	0.0280198	ebi-a-GCST003156	Systemic lupus erythematosus || id:ebi-a-GCST003156	TRUE	reported	igd	3	1	TRUE
8	rs4661543	G	T	G	T	0.274437	-0.0004	NA	0.908	FALSE	FALSE	FALSE	ieu-a-89	1	15229101	0.0049	239485	0.94	Height || id:ieu-a-89	Height	Height || ||	TRUE	igd	15229101	1	14267	9.3994e-11	0.0423755	ebi-a-GCST003156	Systemic lupus erythematosus || id:ebi-a-GCST003156	TRUE	reported	igd	3	1	TRUE
9	rs4916215	T	C	T	C	0.223144	0.0014	NA	0.729	FALSE	FALSE	FALSE	ieu-a-89	1	173314540	0.0033	252182	0.68	Height || id:ieu-a-89	Height	Height || ||	TRUE	igd	173314540	1	14267	5.06641e-11	0.0339693	ebi-a-GCST003156	Systemic lupus erythematosus || id:ebi-a-GCST003156	TRUE	reported	igd	3	1	TRUE
10	rs6671847	A	G	A	G	0.198851	0.0074	NA	0.492	FALSE	FALSE	FALSE	ieu-a-89	1	161478810	0.003	251056	0.0140001	Height || id:ieu-a-89	Height	Height || ||	TRUE	igd	161478810	1	14267	6.64049e-12	0.0289651	ebi-a-GCST003156	Systemic lupus erythematosus || id:ebi-a-GCST003156	TRUE	reported	igd	3	1	TRUE
11	rs6679677	A	C	A	C	0.336472	-0.0021	NA	0.142	FALSE	FALSE	FALSE	ieu-a-89	1	114303808	0.0049	252887	0.67	Height || id:ieu-a-89	Height	Height || ||	TRUE	igd	114303808	1	14267	4.54569e-13	0.0464854	ebi-a-GCST003156	Systemic lupus erythematosus || id:ebi-a-GCST003156	TRUE	reported	igd	3	1	TRUE
12	rs6889239	C	T	C	T	0.277632	-0.0039	NA	0.225	FALSE	FALSE	FALSE	ieu-a-89	5	150457771	0.0035	251370	0.26	Height || id:ieu-a-89	Height	Height || ||	TRUE	igd	150457771	5	14267	2.18978e-18	0.03174	ebi-a-GCST003156	Systemic lupus erythematosus || id:ebi-a-GCST003156	TRUE	reported	igd	3	1	TRUE
13	rs7097397	A	G	A	G	-0.18633	-0.0027	NA	0.375	FALSE	FALSE	FALSE	ieu-a-89	10	50025396	0.003	253017	0.36	Height || id:ieu-a-89	Height	Height || ||	TRUE	igd	50025396	10	14267	8.60399e-11	0.0287118	ebi-a-GCST003156	Systemic lupus erythematosus || id:ebi-a-GCST003156	TRUE	reported	igd	3	1	TRUE
14	rs7823055	T	G	T	G	-0.350657	-0.0091	NA	0.575	FALSE	FALSE	FALSE	ieu-a-89	8	55511676	0.0033	248216	0.00629999	Height || id:ieu-a-89	Height	Height || ||	TRUE	igd	55511676	8	14267	1.64286e-34	0.0286208	ebi-a-GCST003156	Systemic lupus erythematosus || id:ebi-a-GCST003156	TRUE	reported	igd	3	1	TRUE
15	rs9852014	G	A	G	A	0.620577	0.011	NA	0.058	FALSE	FALSE	FALSE	ieu-a-89	3	129084581	0.0059	238996	0.061	Height || id:ieu-a-89	Height	Height || ||	TRUE	igd	129084581	3	14267	2.25736e-36	0.0492727	ebi-a-GCST003156	Systemic lupus erythematosus || id:ebi-a-GCST003156	TRUE	reported	igd	3	1	TRUE

## Sheet: Supplementary Table 10
Supplementary Table 10.SNPs associated with adult BMI(reverse direction)
No.	SNP	effect_allele.exposure	other_allele.exposure	effect_allele.outcome	other_allele.outcome	beta.exposure	beta.outcome	eaf.exposure	eaf.outcome	remove	palindromic	ambiguous	id.outcome	chr	pos	se.outcome	samplesize.outcome	pval.outcome	outcome	originalname.outcome	outcome.deprecated	mr_keep.outcome	data_source.outcome	pos.exposure	chr.exposure	samplesize.exposure	pval.exposure	se.exposure	id.exposure	exposure	mr_keep.exposure	pval_origin.exposure	data_source.exposure	action	SNP_index	mr_keep
1	rs1078324	A	C	A	C	-0.71335	0.0069	NA	0.0563	FALSE	FALSE	FALSE	ieu-b-40	5	149202268	0.004	675423	0.0819993	body mass index || id:ieu-b-40	body mass index	body mass index || ||	TRUE	igd	149202268	5	14267	7.10559e-20	0.0781665	ebi-a-GCST003156	Systemic lupus erythematosus || id:ebi-a-GCST003156	TRUE	reported	igd	3	1	TRUE
2	rs1464446	T	G	T	G	-0.328504	0.0009	NA	0.1852	FALSE	FALSE	FALSE	ieu-b-40	3	146601295	0.0022	685025	0.68	body mass index || id:ieu-b-40	body mass index	body mass index || ||	TRUE	igd	146601295	3	14267	2.79254e-16	0.0401497	ebi-a-GCST003156	Systemic lupus erythematosus || id:ebi-a-GCST003156	TRUE	reported	igd	3	1	TRUE
3	rs2459611	T	C	T	C	0.261365	0.0004	NA	0.8911	FALSE	FALSE	FALSE	ieu-b-40	2	191939187	0.003	680871	0.89	body mass index || id:ieu-b-40	body mass index	body mass index || ||	TRUE	igd	191939187	2	14267	7.62009e-09	0.045245	ebi-a-GCST003156	Systemic lupus erythematosus || id:ebi-a-GCST003156	TRUE	reported	igd	3	1	TRUE
4	rs353608	G	A	G	A	0.18633	0.0029	NA	0.5116	FALSE	FALSE	FALSE	ieu-b-40	11	35101738	0.0017	686139	0.0899995	body mass index || id:ieu-b-40	body mass index	body mass index || ||	TRUE	igd	35101738	11	14267	2.93224e-11	0.0280198	ebi-a-GCST003156	Systemic lupus erythematosus || id:ebi-a-GCST003156	TRUE	reported	igd	3	1	TRUE
5	rs4661543	G	T	G	T	0.274437	-0.002	NA	0.869	FALSE	FALSE	FALSE	ieu-b-40	1	15229101	0.0027	676428	0.44	body mass index || id:ieu-b-40	body mass index	body mass index || ||	TRUE	igd	15229101	1	14267	9.3994e-11	0.0423755	ebi-a-GCST003156	Systemic lupus erythematosus || id:ebi-a-GCST003156	TRUE	reported	igd	3	1	TRUE
6	rs4916215	T	C	T	C	0.223144	-0.003	NA	0.741	FALSE	FALSE	FALSE	ieu-b-40	1	173314540	0.0019	691412	0.12	body mass index || id:ieu-b-40	body mass index	body mass index || ||	TRUE	igd	173314540	1	14267	5.06641e-11	0.0339693	ebi-a-GCST003156	Systemic lupus erythematosus || id:ebi-a-GCST003156	TRUE	reported	igd	3	1	TRUE
7	rs6679677	A	C	A	C	0.336472	-0.002	NA	0.09951	FALSE	FALSE	FALSE	ieu-b-40	1	114303808	0.0027	793220	0.46	body mass index || id:ieu-b-40	body mass index	body mass index || ||	TRUE	igd	114303808	1	14267	4.54569e-13	0.0464854	ebi-a-GCST003156	Systemic lupus erythematosus || id:ebi-a-GCST003156	TRUE	reported	igd	3	1	TRUE
8	rs6889239	C	T	C	T	0.277632	0.0002	NA	0.2406	FALSE	FALSE	FALSE	ieu-b-40	5	150457771	0.002	690155	0.93	body mass index || id:ieu-b-40	body mass index	body mass index || ||	TRUE	igd	150457771	5	14267	2.18978e-18	0.03174	ebi-a-GCST003156	Systemic lupus erythematosus || id:ebi-a-GCST003156	TRUE	reported	igd	3	1	TRUE
9	rs7097397	A	G	A	G	-0.18633	0.0001	NA	0.3706	FALSE	FALSE	FALSE	ieu-b-40	10	50025396	0.0018	692431	0.97	body mass index || id:ieu-b-40	body mass index	body mass index || ||	TRUE	igd	50025396	10	14267	8.60399e-11	0.0287118	ebi-a-GCST003156	Systemic lupus erythematosus || id:ebi-a-GCST003156	TRUE	reported	igd	3	1	TRUE
10	rs7823055	T	G	T	G	-0.350657	-0.0001	NA	0.5726	FALSE	FALSE	FALSE	ieu-b-40	8	55511676	0.0018	673011	0.97	body mass index || id:ieu-b-40	body mass index	body mass index || ||	TRUE	igd	55511676	8	14267	1.64286e-34	0.0286208	ebi-a-GCST003156	Systemic lupus erythematosus || id:ebi-a-GCST003156	TRUE	reported	igd	3	1	TRUE
11	rs9852014	G	A	G	A	0.620577	0.003	NA	0.07016	FALSE	FALSE	FALSE	ieu-b-40	3	129084581	0.0034	676966	0.37	body mass index || id:ieu-b-40	body mass index	body mass index || ||	TRUE	igd	129084581	3	14267	2.25736e-36	0.0492727	ebi-a-GCST003156	Systemic lupus erythematosus || id:ebi-a-GCST003156	TRUE	reported	igd	3	1	TRUE

## Sheet: Supplementary Table 11
Supplementary Table 11. F statistic (reverse direction)
No.	id.exposure	exposure	id.outcome	outcome	SNP	F statistic
1	ebi-a-GCST003156	Systemic lupus erythematosus || id:ebi-a-GCST003156	ieu-a-1083	Birth weight || id:ieu-a-1083	rs10048743	31.4581
2	ebi-a-GCST003156	Systemic lupus erythematosus || id:ebi-a-GCST003156	ieu-a-1083	Birth weight || id:ieu-a-1083	rs1078324	83.2845
3	ebi-a-GCST003156	Systemic lupus erythematosus || id:ebi-a-GCST003156	ieu-a-1083	Birth weight || id:ieu-a-1083	rs10912578	63.4465
4	ebi-a-GCST003156	Systemic lupus erythematosus || id:ebi-a-GCST003156	ieu-a-1083	Birth weight || id:ieu-a-1083	rs1143679	212.002
5	ebi-a-GCST003156	Systemic lupus erythematosus || id:ebi-a-GCST003156	ieu-a-1083	Birth weight || id:ieu-a-1083	rs12094036	32.2353
6	ebi-a-GCST003156	Systemic lupus erythematosus || id:ebi-a-GCST003156	ieu-a-1083	Birth weight || id:ieu-a-1083	rs12524498	31.0736
7	ebi-a-GCST003156	Systemic lupus erythematosus || id:ebi-a-GCST003156	ieu-a-1083	Birth weight || id:ieu-a-1083	rs13019891	374.848
8	ebi-a-GCST003156	Systemic lupus erythematosus || id:ebi-a-GCST003156	ieu-a-1083	Birth weight || id:ieu-a-1083	rs13136219	39.3709
9	ebi-a-GCST003156	Systemic lupus erythematosus || id:ebi-a-GCST003156	ieu-a-1083	Birth weight || id:ieu-a-1083	rs13332649	70.1747
10	ebi-a-GCST003156	Systemic lupus erythematosus || id:ebi-a-GCST003156	ieu-a-1083	Birth weight || id:ieu-a-1083	rs143123127	31.2817
11	ebi-a-GCST003156	Systemic lupus erythematosus || id:ebi-a-GCST003156	ieu-a-1083	Birth weight || id:ieu-a-1083	rs1464446	66.9448
12	ebi-a-GCST003156	Systemic lupus erythematosus || id:ebi-a-GCST003156	ieu-a-1083	Birth weight || id:ieu-a-1083	rs150180633	181.193
13	ebi-a-GCST003156	Systemic lupus erythematosus || id:ebi-a-GCST003156	ieu-a-1083	Birth weight || id:ieu-a-1083	rs17849501	264.478
14	ebi-a-GCST003156	Systemic lupus erythematosus || id:ebi-a-GCST003156	ieu-a-1083	Birth weight || id:ieu-a-1083	rs2431697	58.0152
15	ebi-a-GCST003156	Systemic lupus erythematosus || id:ebi-a-GCST003156	ieu-a-1083	Birth weight || id:ieu-a-1083	rs2459611	33.3698
16	ebi-a-GCST003156	Systemic lupus erythematosus || id:ebi-a-GCST003156	ieu-a-1083	Birth weight || id:ieu-a-1083	rs2573219	187.471
17	ebi-a-GCST003156	Systemic lupus erythematosus || id:ebi-a-GCST003156	ieu-a-1083	Birth weight || id:ieu-a-1083	rs268124	33.1339
18	ebi-a-GCST003156	Systemic lupus erythematosus || id:ebi-a-GCST003156	ieu-a-1083	Birth weight || id:ieu-a-1083	rs34703115	34.5847
19	ebi-a-GCST003156	Systemic lupus erythematosus || id:ebi-a-GCST003156	ieu-a-1083	Birth weight || id:ieu-a-1083	rs35000415	200.229
20	ebi-a-GCST003156	Systemic lupus erythematosus || id:ebi-a-GCST003156	ieu-a-1083	Birth weight || id:ieu-a-1083	rs35251378	52.8442
21	ebi-a-GCST003156	Systemic lupus erythematosus || id:ebi-a-GCST003156	ieu-a-1083	Birth weight || id:ieu-a-1083	rs353608	44.2217
22	ebi-a-GCST003156	Systemic lupus erythematosus || id:ebi-a-GCST003156	ieu-a-1083	Birth weight || id:ieu-a-1083	rs3747093	57.8138
23	ebi-a-GCST003156	Systemic lupus erythematosus || id:ebi-a-GCST003156	ieu-a-1083	Birth weight || id:ieu-a-1083	rs389884	460.991
24	ebi-a-GCST003156	Systemic lupus erythematosus || id:ebi-a-GCST003156	ieu-a-1083	Birth weight || id:ieu-a-1083	rs4274624	293.251
25	ebi-a-GCST003156	Systemic lupus erythematosus || id:ebi-a-GCST003156	ieu-a-1083	Birth weight || id:ieu-a-1083	rs4388254	39.2594
26	ebi-a-GCST003156	Systemic lupus erythematosus || id:ebi-a-GCST003156	ieu-a-1083	Birth weight || id:ieu-a-1083	rs4661543	41.9426
27	ebi-a-GCST003156	Systemic lupus erythematosus || id:ebi-a-GCST003156	ieu-a-1083	Birth weight || id:ieu-a-1083	rs4916215	43.1516
28	ebi-a-GCST003156	Systemic lupus erythematosus || id:ebi-a-GCST003156	ieu-a-1083	Birth weight || id:ieu-a-1083	rs58688157	44.1982
29	ebi-a-GCST003156	Systemic lupus erythematosus || id:ebi-a-GCST003156	ieu-a-1083	Birth weight || id:ieu-a-1083	rs58721818	75.6558
30	ebi-a-GCST003156	Systemic lupus erythematosus || id:ebi-a-GCST003156	ieu-a-1083	Birth weight || id:ieu-a-1083	rs6679677	52.392
31	ebi-a-GCST003156	Systemic lupus erythematosus || id:ebi-a-GCST003156	ieu-a-1083	Birth weight || id:ieu-a-1083	rs6889239	76.5112
32	ebi-a-GCST003156	Systemic lupus erythematosus || id:ebi-a-GCST003156	ieu-a-1083	Birth weight || id:ieu-a-1083	rs7097397	42.1158
33	ebi-a-GCST003156	Systemic lupus erythematosus || id:ebi-a-GCST003156	ieu-a-1083	Birth weight || id:ieu-a-1083	rs73050535	33.0236
34	ebi-a-GCST003156	Systemic lupus erythematosus || id:ebi-a-GCST003156	ieu-a-1083	Birth weight || id:ieu-a-1083	rs73068668	29.9664
35	ebi-a-GCST003156	Systemic lupus erythematosus || id:ebi-a-GCST003156	ieu-a-1083	Birth weight || id:ieu-a-1083	rs7768653	48.6189
36	ebi-a-GCST003156	Systemic lupus erythematosus || id:ebi-a-GCST003156	ieu-a-1083	Birth weight || id:ieu-a-1083	rs7823055	150.107
37	ebi-a-GCST003156	Systemic lupus erythematosus || id:ebi-a-GCST003156	ieu-a-1083	Birth weight || id:ieu-a-1083	rs7899626	30.0615
38	ebi-a-GCST003156	Systemic lupus erythematosus || id:ebi-a-GCST003156	ieu-a-1083	Birth weight || id:ieu-a-1083	rs9274357	168.908
39	ebi-a-GCST003156	Systemic lupus erythematosus || id:ebi-a-GCST003156	ieu-a-1083	Birth weight || id:ieu-a-1083	rs9852014	158.628
40	ebi-a-GCST003156	Systemic lupus erythematosus || id:ebi-a-GCST003156	ieu-a-29	Birth length || id:ieu-a-29	rs10200680	34.2039
41	ebi-a-GCST003156	Systemic lupus erythematosus || id:ebi-a-GCST003156	ieu-a-29	Birth length || id:ieu-a-29	rs13019891	374.848
42	ebi-a-GCST003156	Systemic lupus erythematosus || id:ebi-a-GCST003156	ieu-a-29	Birth length || id:ieu-a-29	rs1464446	66.9448
43	ebi-a-GCST003156	Systemic lupus erythematosus || id:ebi-a-GCST003156	ieu-a-29	Birth length || id:ieu-a-29	rs2431697	58.0152
44	ebi-a-GCST003156	Systemic lupus erythematosus || id:ebi-a-GCST003156	ieu-a-29	Birth length || id:ieu-a-29	rs2459611	33.3698
45	ebi-a-GCST003156	Systemic lupus erythematosus || id:ebi-a-GCST003156	ieu-a-29	Birth length || id:ieu-a-29	rs2573219	187.471
46	ebi-a-GCST003156	Systemic lupus erythematosus || id:ebi-a-GCST003156	ieu-a-29	Birth length || id:ieu-a-29	rs353608	44.2217
47	ebi-a-GCST003156	Systemic lupus erythematosus || id:ebi-a-GCST003156	ieu-a-29	Birth length || id:ieu-a-29	rs389884	460.991
48	ebi-a-GCST003156	Systemic lupus erythematosus || id:ebi-a-GCST003156	ieu-a-29	Birth length || id:ieu-a-29	rs4661543	41.9426
49	ebi-a-GCST003156	Systemic lupus erythematosus || id:ebi-a-GCST003156	ieu-a-29	Birth length || id:ieu-a-29	rs4916215	43.1516
50	ebi-a-GCST003156	Systemic lupus erythematosus || id:ebi-a-GCST003156	ieu-a-29	Birth length || id:ieu-a-29	rs6671847	47.1309
51	ebi-a-GCST003156	Systemic lupus erythematosus || id:ebi-a-GCST003156	ieu-a-29	Birth length || id:ieu-a-29	rs6679677	52.392
52	ebi-a-GCST003156	Systemic lupus erythematosus || id:ebi-a-GCST003156	ieu-a-29	Birth length || id:ieu-a-29	rs6889239	76.5112
53	ebi-a-GCST003156	Systemic lupus erythematosus || id:ebi-a-GCST003156	ieu-a-29	Birth length || id:ieu-a-29	rs7097397	42.1158
54	ebi-a-GCST003156	Systemic lupus erythematosus || id:ebi-a-GCST003156	ieu-a-29	Birth length || id:ieu-a-29	rs7823055	150.107
55	ebi-a-GCST003156	Systemic lupus erythematosus || id:ebi-a-GCST003156	ieu-a-29	Birth length || id:ieu-a-29	rs9852014	158.628
56	ebi-a-GCST003156	Systemic lupus erythematosus || id:ebi-a-GCST003156	ieu-a-89	Height || id:ieu-a-89	rs10200680	34.2039
57	ebi-a-GCST003156	Systemic lupus erythematosus || id:ebi-a-GCST003156	ieu-a-89	Height || id:ieu-a-89	rs1078324	83.2845
58	ebi-a-GCST003156	Systemic lupus erythematosus || id:ebi-a-GCST003156	ieu-a-89	Height || id:ieu-a-89	rs13019891	374.848
59	ebi-a-GCST003156	Systemic lupus erythematosus || id:ebi-a-GCST003156	ieu-a-89	Height || id:ieu-a-89	rs1464446	66.9448
60	ebi-a-GCST003156	Systemic lupus erythematosus || id:ebi-a-GCST003156	ieu-a-89	Height || id:ieu-a-89	rs2431697	58.0152
61	ebi-a-GCST003156	Systemic lupus erythematosus || id:ebi-a-GCST003156	ieu-a-89	Height || id:ieu-a-89	rs2459611	33.3698
62	ebi-a-GCST003156	Systemic lupus erythematosus || id:ebi-a-GCST003156	ieu-a-89	Height || id:ieu-a-89	rs353608	44.2217
63	ebi-a-GCST003156	Systemic lupus erythematosus || id:ebi-a-GCST003156	ieu-a-89	Height || id:ieu-a-89	rs4661543	41.9426
64	ebi-a-GCST003156	Systemic lupus erythematosus || id:ebi-a-GCST003156	ieu-a-89	Height || id:ieu-a-89	rs4916215	43.1516
65	ebi-a-GCST003156	Systemic lupus erythematosus || id:ebi-a-GCST003156	ieu-a-89	Height || id:ieu-a-89	rs6671847	47.1309
66	ebi-a-GCST003156	Systemic lupus erythematosus || id:ebi-a-GCST003156	ieu-a-89	Height || id:ieu-a-89	rs6679677	52.392
67	ebi-a-GCST003156	Systemic lupus erythematosus || id:ebi-a-GCST003156	ieu-a-89	Height || id:ieu-a-89	rs6889239	76.5112
68	ebi-a-GCST003156	Systemic lupus erythematosus || id:ebi-a-GCST003156	ieu-a-89	Height || id:ieu-a-89	rs7097397	42.1158
69	ebi-a-GCST003156	Systemic lupus erythematosus || id:ebi-a-GCST003156	ieu-a-89	Height || id:ieu-a-89	rs7823055	150.107
70	ebi-a-GCST003156	Systemic lupus erythematosus || id:ebi-a-GCST003156	ieu-a-89	Height || id:ieu-a-89	rs9852014	158.628
71	ebi-a-GCST003156	Systemic lupus erythematosus || id:ebi-a-GCST003156	ieu-b-40	body mass index || id:ieu-b-40	rs1078324	83.2845
72	ebi-a-GCST003156	Systemic lupus erythematosus || id:ebi-a-GCST003156	ieu-b-40	body mass index || id:ieu-b-40	rs1464446	66.9448
73	ebi-a-GCST003156	Systemic lupus erythematosus || id:ebi-a-GCST003156	ieu-b-40	body mass index || id:ieu-b-40	rs2459611	33.3698
74	ebi-a-GCST003156	Systemic lupus erythematosus || id:ebi-a-GCST003156	ieu-b-40	body mass index || id:ieu-b-40	rs353608	44.2217
75	ebi-a-GCST003156	Systemic lupus erythematosus || id:ebi-a-GCST003156	ieu-b-40	body mass index || id:ieu-b-40	rs4661543	41.9426
76	ebi-a-GCST003156	Systemic lupus erythematosus || id:ebi-a-GCST003156	ieu-b-40	body mass index || id:ieu-b-40	rs4916215	43.1516
77	ebi-a-GCST003156	Systemic lupus erythematosus || id:ebi-a-GCST003156	ieu-b-40	body mass index || id:ieu-b-40	rs6679677	52.392
78	ebi-a-GCST003156	Systemic lupus erythematosus || id:ebi-a-GCST003156	ieu-b-40	body mass index || id:ieu-b-40	rs6889239	76.5112
79	ebi-a-GCST003156	Systemic lupus erythematosus || id:ebi-a-GCST003156	ieu-b-40	body mass index || id:ieu-b-40	rs7097397	42.1158
80	ebi-a-GCST003156	Systemic lupus erythematosus || id:ebi-a-GCST003156	ieu-b-40	body mass index || id:ieu-b-40	rs7823055	150.107
81	ebi-a-GCST003156	Systemic lupus erythematosus || id:ebi-a-GCST003156	ieu-b-40	body mass index || id:ieu-b-40	rs9852014	158.628
