# Supplementary material for: Causal associations of birth body size and adult body size with systemic lupus erythematosus: a bidirectional mendelian randomization study
Source: Front Genet. 2024 May 6;15:1368497. doi: 10.3389/fgene.2024.1368497 (PMC11102996; doi:10.3389/fgene.2024.1368497)
Supplement: Supplementary file 4 [file Table1.XLSX]

## Sheet: Supplementary Table 1
Supplementary Table 1. Overview of all the GWASs used for MR
Trait	GWAS ID	Sample size	n SNPs	Population	Sex	Year	PMID
Birth weight	ieu-a-1083	143677	16245524	European	Males and Females	2016	27680694
Birth length	ieu-a-29	28459	2201972	European	Males and Females	2015	25281659
Height	ieu-a-89	253288	2550859	European	Males and Females	2014	25282103
BMI	ieu-b-40	681275	2336260	European	Males and Females	2018	30124842
SLE	ebi-a-GCST003156	14267	7071163	European	NA	2015	26502338

## Sheet: Supplementary Table 2
Supplementary Table 2.SNPs associated with birth weight (forward direction)
No.	SNP	effect_allele.exposure	other_allele.exposure	effect_allele.outcome	other_allele.outcome	beta.exposure	beta.outcome	eaf.exposure	eaf.outcome	remove	palindromic	ambiguous	id.outcome	chr	pos	se.outcome	samplesize.outcome	pval.outcome	outcome	originalname.outcome	outcome.deprecated	mr_keep.outcome	data_source.outcome	chr.exposure	pos.exposure	se.exposure	pval.exposure	samplesize.exposure	id.exposure	exposure	mr_keep.exposure	pval_origin.exposure	data_source.exposure	action	mr_keep
1	rs10818797	C	T	C	T	0.0345	0.0295588	0.14	NA	FALSE	FALSE	FALSE	ebi-a-GCST003156	9	126020405	0.038164	14267	0.438623	Systemic lupus erythematosus || id:ebi-a-GCST003156	Systemic lupus erythematosus	Systemic lupus erythematosus || ||	TRUE	igd	9	126020405	0.0054	1.2e-10	139427	ieu-a-1083	Birth weight || id:ieu-a-1083	TRUE	reported	igd	2	TRUE
2	rs10872678	C	T	C	T	-0.0375	0.0392207	0.28	NA	FALSE	FALSE	FALSE	ebi-a-GCST003156	6	152039964	0.0346066	14267	0.257076	Systemic lupus erythematosus || id:ebi-a-GCST003156	Systemic lupus erythematosus	Systemic lupus erythematosus || ||	TRUE	igd	6	152039964	0.0041	6.9e-20	143672	ieu-a-1083	Birth weight || id:ieu-a-1083	TRUE	reported	igd	2	TRUE
3	rs10935733	C	T	C	T	-0.0221	-0.0198026	0.59	NA	FALSE	FALSE	FALSE	ebi-a-GCST003156	3	148622968	0.0303452	14267	0.514028	Systemic lupus erythematosus || id:ebi-a-GCST003156	Systemic lupus erythematosus	Systemic lupus erythematosus || ||	TRUE	igd	3	148622968	0.0039	9.2e-09	139426	ieu-a-1083	Birth weight || id:ieu-a-1083	TRUE	reported	igd	2	TRUE
4	rs111778406	G	A	G	A	0.0492	0.0676586	0.068	NA	FALSE	FALSE	FALSE	ebi-a-GCST003156	7	72957570	0.0582546	14267	0.245467	Systemic lupus erythematosus || id:ebi-a-GCST003156	Systemic lupus erythematosus	Systemic lupus erythematosus || ||	TRUE	igd	7	72957570	0.0075	5.8e-11	140932	ieu-a-1083	Birth weight || id:ieu-a-1083	TRUE	reported	igd	2	TRUE
5	rs113086489	T	C	T	C	0.0307	0.0202027	0.56	NA	FALSE	FALSE	FALSE	ebi-a-GCST003156	17	7171356	0.0256365	14267	0.430671	Systemic lupus erythematosus || id:ebi-a-GCST003156	Systemic lupus erythematosus	Systemic lupus erythematosus || ||	TRUE	igd	17	7171356	0.0038	9.1e-16	139426	ieu-a-1083	Birth weight || id:ieu-a-1083	TRUE	reported	igd	2	TRUE
6	rs11765649	C	T	C	T	-0.0267	-0.0304592	0.25	NA	FALSE	FALSE	FALSE	ebi-a-GCST003156	7	23479013	0.0385373	14267	0.429304	Systemic lupus erythematosus || id:ebi-a-GCST003156	Systemic lupus erythematosus	Systemic lupus erythematosus || ||	TRUE	igd	7	23479013	0.0043	5.8e-10	139428	ieu-a-1083	Birth weight || id:ieu-a-1083	TRUE	reported	igd	2	TRUE
7	rs12543725	A	G	A	G	-0.0231	0.0295588	0.41	NA	FALSE	FALSE	FALSE	ebi-a-GCST003156	8	142247979	0.0255072	14267	0.24652	Systemic lupus erythematosus || id:ebi-a-GCST003156	Systemic lupus erythematosus	Systemic lupus erythematosus || ||	TRUE	igd	8	142247979	0.0038	1.2e-09	139431	ieu-a-1083	Birth weight || id:ieu-a-1083	TRUE	reported	igd	2	TRUE
8	rs12906125	A	G	A	G	-0.0228	-0.0725707	0.32	NA	FALSE	FALSE	FALSE	ebi-a-GCST003156	15	91427612	0.0348613	14267	0.0373697	Systemic lupus erythematosus || id:ebi-a-GCST003156	Systemic lupus erythematosus	Systemic lupus erythematosus || ||	TRUE	igd	15	91427612	0.004	1.7e-08	141281	ieu-a-1083	Birth weight || id:ieu-a-1083	TRUE	reported	igd	2	TRUE
9	rs13266210	G	A	G	A	-0.0308	-0.0100503	0.21	NA	FALSE	FALSE	FALSE	ebi-a-GCST003156	8	41533514	0.0294018	14267	0.73248	Systemic lupus erythematosus || id:ebi-a-GCST003156	Systemic lupus erythematosus	Systemic lupus erythematosus || ||	TRUE	igd	8	41533514	0.0045	1.3e-11	139429	ieu-a-1083	Birth weight || id:ieu-a-1083	TRUE	reported	igd	2	TRUE
10	rs134594	T	C	T	C	-0.0227	0.0100503	0.65	NA	FALSE	FALSE	FALSE	ebi-a-GCST003156	22	29468456	0.0172437	14267	0.56	Systemic lupus erythematosus || id:ebi-a-GCST003156	Systemic lupus erythematosus	Systemic lupus erythematosus || ||	TRUE	igd	22	29468456	0.004	1e-08	137340	ieu-a-1083	Birth weight || id:ieu-a-1083	TRUE	reported	igd	2	TRUE
11	rs1351394	C	T	C	T	-0.0436	-0.0582689	0.51	NA	FALSE	FALSE	FALSE	ebi-a-GCST003156	12	66351826	0.0293256	14267	0.0469267	Systemic lupus erythematosus || id:ebi-a-GCST003156	Systemic lupus erythematosus	Systemic lupus erythematosus || ||	TRUE	igd	12	66351826	0.0037	1.9e-32	143671	ieu-a-1083	Birth weight || id:ieu-a-1083	TRUE	reported	igd	2	TRUE
12	rs1411424	A	G	A	G	0.0212	0.0202027	0.52	NA	FALSE	FALSE	FALSE	ebi-a-GCST003156	9	113892963	0.023718	14267	0.394332	Systemic lupus erythematosus || id:ebi-a-GCST003156	Systemic lupus erythematosus	Systemic lupus erythematosus || ||	TRUE	igd	9	113892963	0.0038	2.2e-08	139428	ieu-a-1083	Birth weight || id:ieu-a-1083	TRUE	reported	igd	2	TRUE
13	rs1415701	A	G	A	G	-0.0253	-0.0725707	0.26	NA	FALSE	FALSE	FALSE	ebi-a-GCST003156	6	130345835	0.0330528	14267	0.0281203	Systemic lupus erythematosus || id:ebi-a-GCST003156	Systemic lupus erythematosus	Systemic lupus erythematosus || ||	TRUE	igd	6	130345835	0.0043	2.6e-09	143666	ieu-a-1083	Birth weight || id:ieu-a-1083	TRUE	reported	igd	2	TRUE
14	rs144843919	A	G	A	G	-0.066	-0.0202027	0.035	NA	FALSE	FALSE	FALSE	ebi-a-GCST003156	17	29037339	0.095233	14267	0.831998	Systemic lupus erythematosus || id:ebi-a-GCST003156	Systemic lupus erythematosus	Systemic lupus erythematosus || ||	TRUE	igd	17	29037339	0.0116	1.4e-08	121357	ieu-a-1083	Birth weight || id:ieu-a-1083	TRUE	reported	igd	2	TRUE
15	rs17034876	T	C	T	C	0.0471	0.040822	0.7	NA	FALSE	FALSE	FALSE	ebi-a-GCST003156	2	46484310	0.0309698	14267	0.187462	Systemic lupus erythematosus || id:ebi-a-GCST003156	Systemic lupus erythematosus	Systemic lupus erythematosus || ||	TRUE	igd	2	46484310	0.0042	2.6e-29	134460	ieu-a-1083	Birth weight || id:ieu-a-1083	TRUE	reported	igd	2	TRUE
16	rs1819436	C	T	C	T	0.0329	0.0202027	0.87	NA	FALSE	FALSE	FALSE	ebi-a-GCST003156	13	78580283	0.0522248	14267	0.698874	Systemic lupus erythematosus || id:ebi-a-GCST003156	Systemic lupus erythematosus	Systemic lupus erythematosus || ||	TRUE	igd	13	78580283	0.0057	6.3e-09	138979	ieu-a-1083	Birth weight || id:ieu-a-1083	TRUE	reported	igd	2	TRUE
17	rs2306547	T	C	T	C	-0.0211	-0.0618754	0.46	NA	FALSE	FALSE	FALSE	ebi-a-GCST003156	12	26877885	0.0303158	14267	0.0412477	Systemic lupus erythematosus || id:ebi-a-GCST003156	Systemic lupus erythematosus	Systemic lupus erythematosus || ||	TRUE	igd	12	26877885	0.0037	1.8e-08	139432	ieu-a-1083	Birth weight || id:ieu-a-1083	TRUE	reported	igd	2	TRUE
18	rs2473248	C	T	C	T	0.0325	0.0202027	0.87	NA	FALSE	FALSE	FALSE	ebi-a-GCST003156	1	22536643	0.0545397	14267	0.711068	Systemic lupus erythematosus || id:ebi-a-GCST003156	Systemic lupus erythematosus	Systemic lupus erythematosus || ||	TRUE	igd	1	22536643	0.0057	1e-08	139428	ieu-a-1083	Birth weight || id:ieu-a-1083	TRUE	reported	igd	2	TRUE
19	rs2497304	T	C	T	C	-0.0282	0.0295588	0.48	NA	FALSE	FALSE	FALSE	ebi-a-GCST003156	10	94492716	0.0244018	14267	0.225766	Systemic lupus erythematosus || id:ebi-a-GCST003156	Systemic lupus erythematosus	Systemic lupus erythematosus || ||	TRUE	igd	10	94492716	0.0037	2.6e-14	143673	ieu-a-1083	Birth weight || id:ieu-a-1083	TRUE	reported	igd	2	TRUE
20	rs2946179	C	T	C	T	0.024	-0.0295588	0.73	NA	FALSE	FALSE	FALSE	ebi-a-GCST003156	5	157886627	0.0318888	14267	0.353961	Systemic lupus erythematosus || id:ebi-a-GCST003156	Systemic lupus erythematosus	Systemic lupus erythematosus || ||	TRUE	igd	5	157886627	0.0042	1.3e-08	143666	ieu-a-1083	Birth weight || id:ieu-a-1083	TRUE	reported	igd	2	TRUE
21	rs35261542	A	C	A	C	-0.0444	0.00995033	0.27	NA	FALSE	FALSE	FALSE	ebi-a-GCST003156	6	20675792	0.0503091	14267	0.843214	Systemic lupus erythematosus || id:ebi-a-GCST003156	Systemic lupus erythematosus	Systemic lupus erythematosus || ||	TRUE	igd	6	20675792	0.0041	4.4e-27	143667	ieu-a-1083	Birth weight || id:ieu-a-1083	TRUE	reported	igd	2	TRUE
22	rs3753639	C	T	C	T	0.0306	0.0198026	0.24	NA	FALSE	FALSE	FALSE	ebi-a-GCST003156	1	154986091	0.0303134	14267	0.513586	Systemic lupus erythematosus || id:ebi-a-GCST003156	Systemic lupus erythematosus	Systemic lupus erythematosus || ||	TRUE	igd	1	154986091	0.0045	7.3e-12	138162	ieu-a-1083	Birth weight || id:ieu-a-1083	TRUE	reported	igd	2	TRUE
23	rs3780573	A	G	A	G	0.0555	0.0392207	0.096	NA	FALSE	FALSE	FALSE	ebi-a-GCST003156	9	98239503	0.0534634	14267	0.463193	Systemic lupus erythematosus || id:ebi-a-GCST003156	Systemic lupus erythematosus	Systemic lupus erythematosus || ||	TRUE	igd	9	98239503	0.0064	7e-18	134750	ieu-a-1083	Birth weight || id:ieu-a-1083	TRUE	reported	igd	2	TRUE
24	rs41311445	C	A	C	A	-0.0445	0.0198026	0.098	NA	FALSE	FALSE	FALSE	ebi-a-GCST003156	22	42070374	0.0348606	14267	0.57	Systemic lupus erythematosus || id:ebi-a-GCST003156	Systemic lupus erythematosus	Systemic lupus erythematosus || ||	TRUE	igd	22	42070374	0.0066	1.6e-11	135729	ieu-a-1083	Birth weight || id:ieu-a-1083	TRUE	reported	igd	2	TRUE
25	rs4144829	T	C	T	C	-0.0341	-0.0392207	0.73	NA	FALSE	FALSE	FALSE	ebi-a-GCST003156	4	17903654	0.02783	14267	0.158748	Systemic lupus erythematosus || id:ebi-a-GCST003156	Systemic lupus erythematosus	Systemic lupus erythematosus || ||	TRUE	igd	4	17903654	0.0042	5.3e-16	139426	ieu-a-1083	Birth weight || id:ieu-a-1083	TRUE	reported	igd	2	TRUE
26	rs6016377	T	C	T	C	0.0239	0.10436	0.43	NA	FALSE	FALSE	FALSE	ebi-a-GCST003156	20	39172728	0.0302746	14267	0.000566604	Systemic lupus erythematosus || id:ebi-a-GCST003156	Systemic lupus erythematosus	Systemic lupus erythematosus || ||	TRUE	igd	20	39172728	0.0039	9.5e-10	139425	ieu-a-1083	Birth weight || id:ieu-a-1083	TRUE	reported	igd	2	TRUE
27	rs72480273	C	A	C	A	0.0313	0.131028	0.17	NA	FALSE	FALSE	FALSE	ebi-a-GCST003156	1	161644871	0.0389895	14267	0.000777732	Systemic lupus erythematosus || id:ebi-a-GCST003156	Systemic lupus erythematosus	Systemic lupus erythematosus || ||	TRUE	igd	1	161644871	0.0051	8e-10	138380	ieu-a-1083	Birth weight || id:ieu-a-1083	TRUE	reported	igd	2	TRUE
28	rs72833480	A	G	A	G	0.0226	0.0392207	0.29	NA	FALSE	FALSE	FALSE	ebi-a-GCST003156	17	45964861	0.0355114	14267	0.269396	Systemic lupus erythematosus || id:ebi-a-GCST003156	Systemic lupus erythematosus	Systemic lupus erythematosus || ||	TRUE	igd	17	45964861	0.0041	4.6e-08	139426	ieu-a-1083	Birth weight || id:ieu-a-1083	TRUE	reported	igd	2	TRUE
29	rs72851023	T	C	T	C	0.0476	-0.0100503	0.073	NA	FALSE	FALSE	FALSE	ebi-a-GCST003156	11	2130620	0.09954	14267	0.919576	Systemic lupus erythematosus || id:ebi-a-GCST003156	Systemic lupus erythematosus	Systemic lupus erythematosus || ||	TRUE	igd	11	2130620	0.0075	2.9e-10	135776	ieu-a-1083	Birth weight || id:ieu-a-1083	TRUE	reported	igd	2	TRUE
30	rs740746	A	G	A	G	0.0364	0.0100503	0.73	NA	FALSE	FALSE	FALSE	ebi-a-GCST003156	10	115792787	0.056369	14267	0.858491	Systemic lupus erythematosus || id:ebi-a-GCST003156	Systemic lupus erythematosus	Systemic lupus erythematosus || ||	TRUE	igd	10	115792787	0.0042	3.8e-18	143672	ieu-a-1083	Birth weight || id:ieu-a-1083	TRUE	reported	igd	2	TRUE
31	rs753381	C	T	C	T	-0.0205	0.0725707	0.55	NA	FALSE	FALSE	FALSE	ebi-a-GCST003156	20	39797465	0.0309041	14267	0.0188617	Systemic lupus erythematosus || id:ebi-a-GCST003156	Systemic lupus erythematosus	Systemic lupus erythematosus || ||	TRUE	igd	20	39797465	0.0037	2.8e-08	143673	ieu-a-1083	Birth weight || id:ieu-a-1083	TRUE	reported	igd	2	TRUE
32	rs7575873	G	A	G	A	-0.0384	0.0676586	0.12	NA	FALSE	FALSE	FALSE	ebi-a-GCST003156	2	23962647	0.0402655	14267	0.0928966	Systemic lupus erythematosus || id:ebi-a-GCST003156	Systemic lupus erythematosus	Systemic lupus erythematosus || ||	TRUE	igd	2	23962647	0.0057	1.2e-11	139425	ieu-a-1083	Birth weight || id:ieu-a-1083	TRUE	reported	igd	2	TRUE
33	rs79237883	C	T	C	T	0.0371	0.0582689	0.08	NA	FALSE	FALSE	FALSE	ebi-a-GCST003156	10	104940946	0.0525182	14267	0.267215	Systemic lupus erythematosus || id:ebi-a-GCST003156	Systemic lupus erythematosus	Systemic lupus erythematosus || ||	TRUE	igd	10	104940946	0.0067	3.5e-08	143666	ieu-a-1083	Birth weight || id:ieu-a-1083	TRUE	reported	igd	2	TRUE
34	rs798498	G	T	G	T	-0.0229	0.00995033	0.31	NA	FALSE	FALSE	FALSE	ebi-a-GCST003156	7	2795882	0.0280141	14267	0.722447	Systemic lupus erythematosus || id:ebi-a-GCST003156	Systemic lupus erythematosus	Systemic lupus erythematosus || ||	TRUE	igd	7	2795882	0.004	1.3e-08	139427	ieu-a-1083	Birth weight || id:ieu-a-1083	TRUE	reported	igd	2	TRUE
35	rs7998537	A	G	A	G	-0.0222	-0.0202027	0.32	NA	FALSE	FALSE	FALSE	ebi-a-GCST003156	13	40662742	0.0267272	14267	0.449717	Systemic lupus erythematosus || id:ebi-a-GCST003156	Systemic lupus erythematosus	Systemic lupus erythematosus || ||	TRUE	igd	13	40662742	0.004	3.9e-08	139429	ieu-a-1083	Birth weight || id:ieu-a-1083	TRUE	reported	igd	2	TRUE
36	rs854037	G	A	G	A	-0.0268	-0.0100503	0.19	NA	FALSE	FALSE	FALSE	ebi-a-GCST003156	5	57091783	0.0432551	14267	0.816266	Systemic lupus erythematosus || id:ebi-a-GCST003156	Systemic lupus erythematosus	Systemic lupus erythematosus || ||	TRUE	igd	5	57091783	0.0048	2.2e-08	139429	ieu-a-1083	Birth weight || id:ieu-a-1083	TRUE	reported	igd	2	TRUE
37	rs900399	G	A	G	A	-0.0523	-0.0618754	0.39	NA	FALSE	FALSE	FALSE	ebi-a-GCST003156	3	156798732	0.0282969	14267	0.028768	Systemic lupus erythematosus || id:ebi-a-GCST003156	Systemic lupus erythematosus	Systemic lupus erythematosus || ||	TRUE	igd	3	156798732	0.0039	2.2e-41	143663	ieu-a-1083	Birth weight || id:ieu-a-1083	TRUE	reported	igd	2	TRUE

## Sheet: Supplementary Table 3
Supplementary Table 2.SNPs associated with birth height (forward direction)
No.	SNP	effect_allele.exposure	other_allele.exposure	effect_allele.outcome	other_allele.outcome	beta.exposure	beta.outcome	eaf.exposure	eaf.outcome	remove	palindromic	ambiguous	id.outcome	chr	pos	se.outcome	samplesize.outcome	pval.outcome	outcome	originalname.outcome	outcome.deprecated	mr_keep.outcome	data_source.outcome	chr.exposure	pos.exposure	se.exposure	pval.exposure	samplesize.exposure	id.exposure	exposure	mr_keep.exposure	pval_origin.exposure	data_source.exposure	action	mr_keep
1	rs1042725	T	C	T	C	-0.0433	-0.0582689	NA	NA	FALSE	FALSE	FALSE	ebi-a-GCST003156	12	66358347	0.0302824	14267	0.0543313	Systemic lupus erythematosus || id:ebi-a-GCST003156	Systemic lupus erythematosus	Systemic lupus erythematosus || ||	TRUE	igd	12	66358347	0.0087	6.65e-07	28442	ieu-a-29	Birth length || id:ieu-a-29	TRUE	reported	igd	2	TRUE
2	rs10483213	A	G	A	G	-0.0625	0.0392207	NA	NA	FALSE	FALSE	FALSE	ebi-a-GCST003156	22	42339525	0.04375	14267	0.37	Systemic lupus erythematosus || id:ebi-a-GCST003156	Systemic lupus erythematosus	Systemic lupus erythematosus || ||	TRUE	igd	22	42339525	0.0141	8.78e-06	28313	ieu-a-29	Birth length || id:ieu-a-29	TRUE	reported	igd	2	TRUE
3	rs11037473	A	G	A	G	-0.1092	0.0582689	NA	NA	FALSE	FALSE	FALSE	ebi-a-GCST003156	11	43576067	0.0600892	14267	0.332193	Systemic lupus erythematosus || id:ebi-a-GCST003156	Systemic lupus erythematosus	Systemic lupus erythematosus || ||	TRUE	igd	11	43576067	0.0211	2.17e-07	22259	ieu-a-29	Birth length || id:ieu-a-29	TRUE	reported	igd	2	TRUE
4	rs12545524	G	A	G	A	0.0784	0.00995033	NA	NA	FALSE	FALSE	FALSE	ebi-a-GCST003156	8	96905645	0.0283124	14267	0.725252	Systemic lupus erythematosus || id:ebi-a-GCST003156	Systemic lupus erythematosus	Systemic lupus erythematosus || ||	TRUE	igd	8	96905645	0.0139	1.54e-08	22170	ieu-a-29	Birth length || id:ieu-a-29	TRUE	reported	igd	2	TRUE
5	rs13146972	T	C	T	C	0.0399	0.00995033	NA	NA	FALSE	FALSE	FALSE	ebi-a-GCST003156	4	145569692	0.0301644	14267	0.741498	Systemic lupus erythematosus || id:ebi-a-GCST003156	Systemic lupus erythematosus	Systemic lupus erythematosus || ||	TRUE	igd	4	145569692	0.0087	4.41e-06	28447	ieu-a-29	Birth length || id:ieu-a-29	TRUE	reported	igd	2	TRUE
6	rs13229771	C	T	C	T	-0.067	-0.0618754	NA	NA	FALSE	FALSE	FALSE	ebi-a-GCST003156	7	92531791	0.044398	14267	0.163422	Systemic lupus erythematosus || id:ebi-a-GCST003156	Systemic lupus erythematosus	Systemic lupus erythematosus || ||	TRUE	igd	7	92531791	0.0143	2.76e-06	22128	ieu-a-29	Birth length || id:ieu-a-29	TRUE	reported	igd	2	TRUE
7	rs1576672	C	T	C	T	0.0524	0.0618474	NA	NA	FALSE	FALSE	FALSE	ebi-a-GCST003156	1	87922425	0.0299671	14267	0.0390319	Systemic lupus erythematosus || id:ebi-a-GCST003156	Systemic lupus erythematosus	Systemic lupus erythematosus || ||	TRUE	igd	1	87922425	0.0109	1.37e-06	18839	ieu-a-29	Birth length || id:ieu-a-29	TRUE	reported	igd	2	TRUE
8	rs16985662	G	A	G	A	0.0602	-0.0100503	NA	NA	FALSE	FALSE	FALSE	ebi-a-GCST003156	22	38626278	0.0270275	14267	0.709999	Systemic lupus erythematosus || id:ebi-a-GCST003156	Systemic lupus erythematosus	Systemic lupus erythematosus || ||	TRUE	igd	22	38626278	0.0135	8.15e-06	22209	ieu-a-29	Birth length || id:ieu-a-29	TRUE	reported	igd	2	TRUE
9	rs17034876	T	C	T	C	0.049	0.040822	NA	NA	FALSE	FALSE	FALSE	ebi-a-GCST003156	2	46484310	0.0309698	14267	0.187462	Systemic lupus erythematosus || id:ebi-a-GCST003156	Systemic lupus erythematosus	Systemic lupus erythematosus || ||	TRUE	igd	2	46484310	0.0108	5.32e-06	22140	ieu-a-29	Birth length || id:ieu-a-29	TRUE	reported	igd	2	TRUE
10	rs1984119	C	T	C	T	-0.0489	0.0198026	NA	NA	FALSE	FALSE	FALSE	ebi-a-GCST003156	9	98368761	0.0296839	14267	0.504697	Systemic lupus erythematosus || id:ebi-a-GCST003156	Systemic lupus erythematosus	Systemic lupus erythematosus || ||	TRUE	igd	9	98368761	0.0096	3.17e-07	28329	ieu-a-29	Birth length || id:ieu-a-29	TRUE	reported	igd	2	TRUE
11	rs2904185	T	C	T	C	0.0443	-0.0202027	NA	NA	FALSE	FALSE	FALSE	ebi-a-GCST003156	4	89139832	0.0207238	14267	0.329633	Systemic lupus erythematosus || id:ebi-a-GCST003156	Systemic lupus erythematosus	Systemic lupus erythematosus || ||	TRUE	igd	4	89139832	0.0099	8.34e-06	22143	ieu-a-29	Birth length || id:ieu-a-29	TRUE	reported	igd	2	TRUE
12	rs6570507	A	G	A	G	-0.0481	-0.0100503	NA	NA	FALSE	FALSE	FALSE	ebi-a-GCST003156	6	142679572	0.0229738	14267	0.661771	Systemic lupus erythematosus || id:ebi-a-GCST003156	Systemic lupus erythematosus	Systemic lupus erythematosus || ||	TRUE	igd	6	142679572	0.0094	3.61e-07	28339	ieu-a-29	Birth length || id:ieu-a-29	TRUE	reported	igd	2	TRUE
13	rs6798189	A	G	A	G	0.0493	-0.0833816	NA	NA	FALSE	FALSE	FALSE	ebi-a-GCST003156	3	123095312	0.0344847	14267	0.0156092	Systemic lupus erythematosus || id:ebi-a-GCST003156	Systemic lupus erythematosus	Systemic lupus erythematosus || ||	TRUE	igd	3	123095312	0.0102	1.35e-06	28292	ieu-a-29	Birth length || id:ieu-a-29	TRUE	reported	igd	2	TRUE
14	rs724577	C	A	C	A	-0.0509	-0.0392207	NA	NA	FALSE	FALSE	FALSE	ebi-a-GCST003156	4	17993410	0.0297067	14267	0.186746	Systemic lupus erythematosus || id:ebi-a-GCST003156	Systemic lupus erythematosus	Systemic lupus erythematosus || ||	TRUE	igd	4	17993410	0.0093	4.5e-08	28332	ieu-a-29	Birth length || id:ieu-a-29	TRUE	reported	igd	2	TRUE
15	rs740746	A	G	A	G	0.0438	0.0100503	NA	NA	FALSE	FALSE	FALSE	ebi-a-GCST003156	10	115792787	0.056369	14267	0.858491	Systemic lupus erythematosus || id:ebi-a-GCST003156	Systemic lupus erythematosus	Systemic lupus erythematosus || ||	TRUE	igd	10	115792787	0.0096	5.18e-06	28332	ieu-a-29	Birth length || id:ieu-a-29	TRUE	reported	igd	2	TRUE
16	rs905938	C	T	C	T	0.0503	0.00995033	NA	NA	FALSE	FALSE	FALSE	ebi-a-GCST003156	1	154991389	0.0360273	14267	0.782404	Systemic lupus erythematosus || id:ebi-a-GCST003156	Systemic lupus erythematosus	Systemic lupus erythematosus || ||	TRUE	igd	1	154991389	0.0098	2.59e-07	28326	ieu-a-29	Birth length || id:ieu-a-29	TRUE	reported	igd	2	TRUE
17	rs9327035	T	C	T	C	0.051	-0.0304592	NA	NA	FALSE	FALSE	FALSE	ebi-a-GCST003156	5	116535199	0.0336998	14267	0.36608	Systemic lupus erythematosus || id:ebi-a-GCST003156	Systemic lupus erythematosus	Systemic lupus erythematosus || ||	TRUE	igd	5	116535199	0.0108	2.4e-06	21757	ieu-a-29	Birth length || id:ieu-a-29	TRUE	reported	igd	2	TRUE

## Sheet: Supplementary Table 4
Supplementary Table 4.SNPs associated with adult height (forward direction)
No.	SNP	effect_allele.exposure	other_allele.exposure	effect_allele.outcome	other_allele.outcome	beta.exposure	beta.outcome	eaf.exposure	eaf.outcome	remove	palindromic	ambiguous	id.outcome	chr	pos	se.outcome	samplesize.outcome	pval.outcome	outcome	originalname.outcome	outcome.deprecated	mr_keep.outcome	data_source.outcome	chr.exposure	pos.exposure	se.exposure	pval.exposure	samplesize.exposure	id.exposure	exposure	mr_keep.exposure	pval_origin.exposure	data_source.exposure	action	mr_keep
1	rs10037512	C	T	C	T	-0.03	-0.0100503	0.475	NA	FALSE	FALSE	FALSE	ebi-a-GCST003156	5	88354675	0.0361253	14267	0.780852	Systemic lupus erythematosus || id:ebi-a-GCST003156	Systemic lupus erythematosus	Systemic lupus erythematosus || ||	TRUE	igd	5	88354675	0.003	5.8e-24	252816	ieu-a-89	Height || id:ieu-a-89	TRUE	reported	igd	2	TRUE
2	rs10119624	A	G	A	G	0.024	0.0512933	0.683	NA	FALSE	FALSE	FALSE	ebi-a-GCST003156	9	118305438	0.0324181	14267	0.113594	Systemic lupus erythematosus || id:ebi-a-GCST003156	Systemic lupus erythematosus	Systemic lupus erythematosus || ||	TRUE	igd	9	118305438	0.0031	3.7e-14	253170	ieu-a-89	Height || id:ieu-a-89	TRUE	reported	igd	2	TRUE
3	rs10131337	T	C	T	C	0.027	0.0582689	0.203	NA	FALSE	FALSE	FALSE	ebi-a-GCST003156	14	37144516	0.034052	14267	0.0870482	Systemic lupus erythematosus || id:ebi-a-GCST003156	Systemic lupus erythematosus	Systemic lupus erythematosus || ||	TRUE	igd	14	37144516	0.0038	2.9e-12	247960	ieu-a-89	Height || id:ieu-a-89	TRUE	reported	igd	2	TRUE
4	rs10136129	C	T	C	T	-0.025	0.0295588	0.242	NA	FALSE	FALSE	FALSE	ebi-a-GCST003156	14	68459721	0.0297065	14267	0.319722	Systemic lupus erythematosus || id:ebi-a-GCST003156	Systemic lupus erythematosus	Systemic lupus erythematosus || ||	TRUE	igd	14	68459721	0.0038	2.5e-11	253246	ieu-a-89	Height || id:ieu-a-89	TRUE	reported	igd	2	TRUE
5	rs10236884	G	A	G	A	0.023	0.0618754	0.558	NA	FALSE	FALSE	FALSE	ebi-a-GCST003156	7	148659616	0.0330889	14267	0.0614865	Systemic lupus erythematosus || id:ebi-a-GCST003156	Systemic lupus erythematosus	Systemic lupus erythematosus || ||	TRUE	igd	7	148659616	0.0031	8.5e-13	243123	ieu-a-89	Height || id:ieu-a-89	TRUE	reported	igd	2	TRUE
6	rs1036821	A	G	A	G	-0.037	0.0198026	0.317	NA	FALSE	FALSE	FALSE	ebi-a-GCST003156	8	135650483	0.0381267	14267	0.603489	Systemic lupus erythematosus || id:ebi-a-GCST003156	Systemic lupus erythematosus	Systemic lupus erythematosus || ||	TRUE	igd	8	135650483	0.0032	1.1e-30	252040	ieu-a-89	Height || id:ieu-a-89	TRUE	reported	igd	2	TRUE
7	rs10445823	C	T	C	T	-0.047	-0.0618754	0.158	NA	FALSE	FALSE	FALSE	ebi-a-GCST003156	2	219910164	0.0468556	14267	0.18665	Systemic lupus erythematosus || id:ebi-a-GCST003156	Systemic lupus erythematosus	Systemic lupus erythematosus || ||	TRUE	igd	2	219910164	0.0049	5.4e-22	253238	ieu-a-89	Height || id:ieu-a-89	TRUE	reported	igd	2	TRUE
8	rs1047014	C	T	C	T	0.032	0.00995033	0.275	NA	FALSE	FALSE	FALSE	ebi-a-GCST003156	6	19841493	0.0392084	14267	0.799665	Systemic lupus erythematosus || id:ebi-a-GCST003156	Systemic lupus erythematosus	Systemic lupus erythematosus || ||	TRUE	igd	6	19841493	0.0036	1.3e-18	236827	ieu-a-89	Height || id:ieu-a-89	TRUE	reported	igd	2	TRUE
9	rs1074078	T	C	T	C	0.018	0.00995033	0.351	NA	FALSE	FALSE	FALSE	ebi-a-GCST003156	1	11326788	0.0411699	14267	0.809021	Systemic lupus erythematosus || id:ebi-a-GCST003156	Systemic lupus erythematosus	Systemic lupus erythematosus || ||	TRUE	igd	1	11326788	0.0032	2.8e-08	251282	ieu-a-89	Height || id:ieu-a-89	TRUE	reported	igd	2	TRUE
10	rs10767838	G	A	G	A	-0.025	0.00995033	0.233	NA	FALSE	FALSE	FALSE	ebi-a-GCST003156	11	30347927	0.0234855	14267	0.671798	Systemic lupus erythematosus || id:ebi-a-GCST003156	Systemic lupus erythematosus	Systemic lupus erythematosus || ||	TRUE	igd	11	30347927	0.0033	2.6e-14	241524	ieu-a-89	Height || id:ieu-a-89	TRUE	reported	igd	2	TRUE
11	rs10770705	C	A	C	A	-0.03	-0.0392207	0.661	NA	FALSE	FALSE	FALSE	ebi-a-GCST003156	12	20857467	0.0283837	14267	0.167032	Systemic lupus erythematosus || id:ebi-a-GCST003156	Systemic lupus erythematosus	Systemic lupus erythematosus || ||	TRUE	igd	12	20857467	0.0031	2.3e-21	251954	ieu-a-89	Height || id:ieu-a-89	TRUE	reported	igd	2	TRUE
12	rs10787959	G	A	G	A	-0.027	-0.00995033	0.7	NA	FALSE	FALSE	FALSE	ebi-a-GCST003156	10	121131313	0.0225234	14267	0.65865	Systemic lupus erythematosus || id:ebi-a-GCST003156	Systemic lupus erythematosus	Systemic lupus erythematosus || ||	TRUE	igd	10	121131313	0.0033	1.9e-16	251977	ieu-a-89	Height || id:ieu-a-89	TRUE	reported	igd	2	TRUE
13	rs10794175	T	G	T	G	0.02	-0.0100503	0.296	NA	FALSE	FALSE	FALSE	ebi-a-GCST003156	10	126358073	0.0205399	14267	0.624624	Systemic lupus erythematosus || id:ebi-a-GCST003156	Systemic lupus erythematosus	Systemic lupus erythematosus || ||	TRUE	igd	10	126358073	0.003	6.4e-12	252749	ieu-a-89	Height || id:ieu-a-89	TRUE	reported	igd	2	TRUE
14	rs10843390	T	C	T	C	0.021	0.0676586	0.237	NA	FALSE	FALSE	FALSE	ebi-a-GCST003156	12	29496991	0.0322784	14267	0.0360736	Systemic lupus erythematosus || id:ebi-a-GCST003156	Systemic lupus erythematosus	Systemic lupus erythematosus || ||	TRUE	igd	12	29496991	0.0032	5e-11	252975	ieu-a-89	Height || id:ieu-a-89	TRUE	reported	igd	2	TRUE
15	rs10846654	A	G	A	G	-0.028	0.0202027	0.725	NA	FALSE	FALSE	FALSE	ebi-a-GCST003156	12	124799458	0.0354083	14267	0.568295	Systemic lupus erythematosus || id:ebi-a-GCST003156	Systemic lupus erythematosus	Systemic lupus erythematosus || ||	TRUE	igd	12	124799458	0.0032	2.5e-19	251508	ieu-a-89	Height || id:ieu-a-89	TRUE	reported	igd	2	TRUE
16	rs10868439	G	A	G	A	0.027	-0.0487902	0.533	NA	FALSE	FALSE	FALSE	ebi-a-GCST003156	9	89121785	0.029863	14267	0.102301	Systemic lupus erythematosus || id:ebi-a-GCST003156	Systemic lupus erythematosus	Systemic lupus erythematosus || ||	TRUE	igd	9	89121785	0.003	3e-19	250998	ieu-a-89	Height || id:ieu-a-89	TRUE	reported	igd	2	TRUE
17	rs10880969	C	T	C	T	0.024	0.0100503	0.837	NA	FALSE	FALSE	FALSE	ebi-a-GCST003156	12	46827023	0.0254035	14267	0.692381	Systemic lupus erythematosus || id:ebi-a-GCST003156	Systemic lupus erythematosus	Systemic lupus erythematosus || ||	TRUE	igd	12	46827023	0.0033	6.2e-13	250472	ieu-a-89	Height || id:ieu-a-89	TRUE	reported	igd	2	TRUE
18	rs10995319	C	T	C	T	-0.019	-0.0202027	0.267	NA	FALSE	FALSE	FALSE	ebi-a-GCST003156	10	52762887	0.0376449	14267	0.591499	Systemic lupus erythematosus || id:ebi-a-GCST003156	Systemic lupus erythematosus	Systemic lupus erythematosus || ||	TRUE	igd	10	52762887	0.0034	3.2e-08	253181	ieu-a-89	Height || id:ieu-a-89	TRUE	reported	igd	2	TRUE
19	rs11049545	A	C	A	C	-0.038	0.00995033	0.342	NA	FALSE	FALSE	FALSE	ebi-a-GCST003156	12	28497898	0.0441245	14267	0.821586	Systemic lupus erythematosus || id:ebi-a-GCST003156	Systemic lupus erythematosus	Systemic lupus erythematosus || ||	TRUE	igd	12	28497898	0.0032	2.4e-33	253210	ieu-a-89	Height || id:ieu-a-89	TRUE	reported	igd	2	TRUE
20	rs1113765	A	G	A	G	-0.024	0.0392207	0.192	NA	FALSE	FALSE	FALSE	ebi-a-GCST003156	7	55889334	0.0389209	14267	0.313597	Systemic lupus erythematosus || id:ebi-a-GCST003156	Systemic lupus erythematosus	Systemic lupus erythematosus || ||	TRUE	igd	7	55889334	0.0038	1.7e-10	253175	ieu-a-89	Height || id:ieu-a-89	TRUE	reported	igd	2	TRUE
21	rs11144688	A	G	A	G	-0.063	-0.0618754	0.095	NA	FALSE	FALSE	FALSE	ebi-a-GCST003156	9	78542286	0.0481589	14267	0.198856	Systemic lupus erythematosus || id:ebi-a-GCST003156	Systemic lupus erythematosus	Systemic lupus erythematosus || ||	TRUE	igd	9	78542286	0.0063	5.7e-24	227202	ieu-a-89	Height || id:ieu-a-89	TRUE	reported	igd	2	TRUE
22	rs11152213	C	A	C	A	0.025	-0.0202027	0.283	NA	FALSE	FALSE	FALSE	ebi-a-GCST003156	18	57852948	0.0285606	14267	0.479341	Systemic lupus erythematosus || id:ebi-a-GCST003156	Systemic lupus erythematosus	Systemic lupus erythematosus || ||	TRUE	igd	18	57852948	0.0035	6.9e-13	253063	ieu-a-89	Height || id:ieu-a-89	TRUE	reported	igd	2	TRUE
23	rs11172372	C	T	C	T	-0.019	-0.0725707	0.508	NA	FALSE	FALSE	FALSE	ebi-a-GCST003156	12	58286273	0.0320558	14267	0.0235814	Systemic lupus erythematosus || id:ebi-a-GCST003156	Systemic lupus erythematosus	Systemic lupus erythematosus || ||	TRUE	igd	12	58286273	0.003	7.6e-11	253113	ieu-a-89	Height || id:ieu-a-89	TRUE	reported	igd	2	TRUE
24	rs11172920	A	G	A	G	0.018	0.0304592	0.409	NA	FALSE	FALSE	FALSE	ebi-a-GCST003156	12	59553821	0.0348479	14267	0.382085	Systemic lupus erythematosus || id:ebi-a-GCST003156	Systemic lupus erythematosus	Systemic lupus erythematosus || ||	TRUE	igd	12	59553821	0.003	2e-09	251354	ieu-a-89	Height || id:ieu-a-89	TRUE	reported	igd	2	TRUE
25	rs11177669	A	G	A	G	0.033	0.0295588	0.258	NA	FALSE	FALSE	FALSE	ebi-a-GCST003156	12	69828681	0.0353376	14267	0.402891	Systemic lupus erythematosus || id:ebi-a-GCST003156	Systemic lupus erythematosus	Systemic lupus erythematosus || ||	TRUE	igd	12	69828681	0.0035	4.2e-21	241348	ieu-a-89	Height || id:ieu-a-89	TRUE	reported	igd	2	TRUE
26	rs11205303	C	T	C	T	0.053	-0.0304592	0.358	NA	FALSE	FALSE	FALSE	ebi-a-GCST003156	1	149906413	0.0328441	14267	0.353725	Systemic lupus erythematosus || id:ebi-a-GCST003156	Systemic lupus erythematosus	Systemic lupus erythematosus || ||	TRUE	igd	1	149906413	0.0035	2.2e-50	229911	ieu-a-89	Height || id:ieu-a-89	TRUE	reported	igd	2	TRUE
27	rs11244772	G	A	G	A	0.018	-0.0618754	0.275	NA	FALSE	FALSE	FALSE	ebi-a-GCST003156	10	127711296	0.0309379	14267	0.0455019	Systemic lupus erythematosus || id:ebi-a-GCST003156	Systemic lupus erythematosus	Systemic lupus erythematosus || ||	TRUE	igd	10	127711296	0.0032	2.1e-08	252078	ieu-a-89	Height || id:ieu-a-89	TRUE	reported	igd	2	TRUE
28	rs1155939	A	C	A	C	0.042	0.0202027	0.433	NA	FALSE	FALSE	FALSE	ebi-a-GCST003156	6	126866133	0.0331182	14267	0.54185	Systemic lupus erythematosus || id:ebi-a-GCST003156	Systemic lupus erythematosus	Systemic lupus erythematosus || ||	TRUE	igd	6	126866133	0.0029	9.6e-46	252871	ieu-a-89	Height || id:ieu-a-89	TRUE	reported	igd	2	TRUE
29	rs11611927	G	A	G	A	0.051	0.0295588	0.2	NA	FALSE	FALSE	FALSE	ebi-a-GCST003156	12	93977591	0.0316886	14267	0.350929	Systemic lupus erythematosus || id:ebi-a-GCST003156	Systemic lupus erythematosus	Systemic lupus erythematosus || ||	TRUE	igd	12	93977591	0.0035	2.6e-49	253212	ieu-a-89	Height || id:ieu-a-89	TRUE	reported	igd	2	TRUE
30	rs11612228	T	C	T	C	0.02	-0.0304592	0.308	NA	FALSE	FALSE	FALSE	ebi-a-GCST003156	12	576984	0.0307514	14267	0.321931	Systemic lupus erythematosus || id:ebi-a-GCST003156	Systemic lupus erythematosus	Systemic lupus erythematosus || ||	TRUE	igd	12	576984	0.0032	6.5e-10	232901	ieu-a-89	Height || id:ieu-a-89	TRUE	reported	igd	2	TRUE
31	rs11618507	T	G	T	G	0.023	0.0198026	0.275	NA	FALSE	FALSE	FALSE	ebi-a-GCST003156	13	30172751	0.0390285	14267	0.611882	Systemic lupus erythematosus || id:ebi-a-GCST003156	Systemic lupus erythematosus	Systemic lupus erythematosus || ||	TRUE	igd	13	30172751	0.0036	3.4e-10	250240	ieu-a-89	Height || id:ieu-a-89	TRUE	reported	igd	2	TRUE
32	rs11642612	C	A	C	A	0.016	-0.0100503	0.441	NA	FALSE	FALSE	FALSE	ebi-a-GCST003156	16	30030195	0.0245425	14267	0.682167	Systemic lupus erythematosus || id:ebi-a-GCST003156	Systemic lupus erythematosus	Systemic lupus erythematosus || ||	TRUE	igd	16	30030195	0.003	4.2e-08	253209	ieu-a-89	Height || id:ieu-a-89	TRUE	reported	igd	2	TRUE
33	rs11648796	G	A	G	A	0.033	0.00995033	0.267	NA	FALSE	FALSE	FALSE	ebi-a-GCST003156	16	792190	0.0670307	14267	0.881992	Systemic lupus erythematosus || id:ebi-a-GCST003156	Systemic lupus erythematosus	Systemic lupus erythematosus || ||	TRUE	igd	16	792190	0.0038	1.4e-18	230779	ieu-a-89	Height || id:ieu-a-89	TRUE	reported	igd	2	TRUE
34	rs11667331	G	A	G	A	0.024	-0.0202027	0.172	NA	FALSE	FALSE	FALSE	ebi-a-GCST003156	19	31050571	0.0320928	14267	0.529016	Systemic lupus erythematosus || id:ebi-a-GCST003156	Systemic lupus erythematosus	Systemic lupus erythematosus || ||	TRUE	igd	19	31050571	0.004	1.3e-09	253216	ieu-a-89	Height || id:ieu-a-89	TRUE	reported	igd	2	TRUE
35	rs11684404	C	T	C	T	0.032	0.00995033	0.3	NA	FALSE	FALSE	FALSE	ebi-a-GCST003156	2	88924622	0.0359265	14267	0.781808	Systemic lupus erythematosus || id:ebi-a-GCST003156	Systemic lupus erythematosus	Systemic lupus erythematosus || ||	TRUE	igd	2	88924622	0.0031	9e-25	252718	ieu-a-89	Height || id:ieu-a-89	TRUE	reported	igd	2	TRUE
36	rs11722554	A	G	A	G	-0.063	-0.0100503	0.042	NA	FALSE	FALSE	FALSE	ebi-a-GCST003156	4	5016883	0.0567953	14267	0.859542	Systemic lupus erythematosus || id:ebi-a-GCST003156	Systemic lupus erythematosus	Systemic lupus erythematosus || ||	TRUE	igd	4	5016883	0.0098	1.5e-10	168165	ieu-a-89	Height || id:ieu-a-89	TRUE	reported	igd	2	TRUE
37	rs11735005	T	G	T	G	0.017	-0.0304592	0.467	NA	FALSE	FALSE	FALSE	ebi-a-GCST003156	4	7921008	0.0274709	14267	0.267524	Systemic lupus erythematosus || id:ebi-a-GCST003156	Systemic lupus erythematosus	Systemic lupus erythematosus || ||	TRUE	igd	4	7921008	0.003	4.3e-09	253019	ieu-a-89	Height || id:ieu-a-89	TRUE	reported	igd	2	TRUE
38	rs11799609	T	G	T	G	0.026	0.0487902	0.142	NA	FALSE	FALSE	FALSE	ebi-a-GCST003156	1	243618317	0.0390943	14267	0.212026	Systemic lupus erythematosus || id:ebi-a-GCST003156	Systemic lupus erythematosus	Systemic lupus erythematosus || ||	TRUE	igd	1	243618317	0.0042	1.1e-09	251270	ieu-a-89	Height || id:ieu-a-89	TRUE	reported	igd	2	TRUE
39	rs11855014	A	G	A	G	-0.022	0.0392207	0.246	NA	FALSE	FALSE	FALSE	ebi-a-GCST003156	15	85728834	0.0287998	14267	0.173248	Systemic lupus erythematosus || id:ebi-a-GCST003156	Systemic lupus erythematosus	Systemic lupus erythematosus || ||	TRUE	igd	15	85728834	0.0034	9.2e-11	250423	ieu-a-89	Height || id:ieu-a-89	TRUE	reported	igd	2	TRUE
40	rs11880124	G	A	G	A	-0.041	-0.040822	0.067	NA	FALSE	FALSE	FALSE	ebi-a-GCST003156	19	42683791	0.0566645	14267	0.471269	Systemic lupus erythematosus || id:ebi-a-GCST003156	Systemic lupus erythematosus	Systemic lupus erythematosus || ||	TRUE	igd	19	42683791	0.0054	2.2e-14	251315	ieu-a-89	Height || id:ieu-a-89	TRUE	reported	igd	2	TRUE
41	rs11880992	A	G	A	G	0.033	0.0392207	0.375	NA	FALSE	FALSE	FALSE	ebi-a-GCST003156	19	2176403	0.0267501	14267	0.142596	Systemic lupus erythematosus || id:ebi-a-GCST003156	Systemic lupus erythematosus	Systemic lupus erythematosus || ||	TRUE	igd	19	2176403	0.003	6.9e-28	251222	ieu-a-89	Height || id:ieu-a-89	TRUE	reported	igd	2	TRUE
42	rs1199734	G	T	G	T	0.022	-0.076961	0.833	NA	FALSE	FALSE	FALSE	ebi-a-GCST003156	13	21570246	0.0355962	14267	0.0306133	Systemic lupus erythematosus || id:ebi-a-GCST003156	Systemic lupus erythematosus	Systemic lupus erythematosus || ||	TRUE	igd	13	21570246	0.0039	1.6e-08	241041	ieu-a-89	Height || id:ieu-a-89	TRUE	reported	igd	2	TRUE
43	rs12065210	T	C	T	C	0.036	-0.0202027	0.108	NA	FALSE	FALSE	FALSE	ebi-a-GCST003156	1	50942784	0.0519258	14267	0.697225	Systemic lupus erythematosus || id:ebi-a-GCST003156	Systemic lupus erythematosus	Systemic lupus erythematosus || ||	TRUE	igd	1	50942784	0.005	6.4e-13	252209	ieu-a-89	Height || id:ieu-a-89	TRUE	reported	igd	2	TRUE
44	rs12097239	A	G	A	G	-0.033	0.0487902	0.288	NA	FALSE	FALSE	FALSE	ebi-a-GCST003156	1	227912474	0.0320507	14267	0.127939	Systemic lupus erythematosus || id:ebi-a-GCST003156	Systemic lupus erythematosus	Systemic lupus erythematosus || ||	TRUE	igd	1	227912474	0.0034	1.2e-22	253003	ieu-a-89	Height || id:ieu-a-89	TRUE	reported	igd	2	TRUE
45	rs12214804	T	C	T	C	-0.084	-0.0392207	0.925	NA	FALSE	FALSE	FALSE	ebi-a-GCST003156	6	34188866	0.0477512	14267	0.411444	Systemic lupus erythematosus || id:ebi-a-GCST003156	Systemic lupus erythematosus	Systemic lupus erythematosus || ||	TRUE	igd	6	34188866	0.0057	1.5e-49	250753	ieu-a-89	Height || id:ieu-a-89	TRUE	reported	igd	2	TRUE
46	rs12330322	T	C	T	C	-0.034	-0.0100503	0.225	NA	FALSE	FALSE	FALSE	ebi-a-GCST003156	3	72455355	0.0313687	14267	0.748669	Systemic lupus erythematosus || id:ebi-a-GCST003156	Systemic lupus erythematosus	Systemic lupus erythematosus || ||	TRUE	igd	3	72455355	0.0035	3.3e-22	253190	ieu-a-89	Height || id:ieu-a-89	TRUE	reported	igd	2	TRUE
47	rs12426318	A	C	A	C	-0.025	0.0487902	0.125	NA	FALSE	FALSE	FALSE	ebi-a-GCST003156	12	102635521	0.0442972	14267	0.270711	Systemic lupus erythematosus || id:ebi-a-GCST003156	Systemic lupus erythematosus	Systemic lupus erythematosus || ||	TRUE	igd	12	102635521	0.0044	3.2e-08	252951	ieu-a-89	Height || id:ieu-a-89	TRUE	reported	igd	2	TRUE
48	rs12427384	G	A	G	A	-0.039	0.0198026	0.347	NA	FALSE	FALSE	FALSE	ebi-a-GCST003156	12	94201564	0.0272627	14267	0.467616	Systemic lupus erythematosus || id:ebi-a-GCST003156	Systemic lupus erythematosus	Systemic lupus erythematosus || ||	TRUE	igd	12	94201564	0.0038	3.4e-25	248220	ieu-a-89	Height || id:ieu-a-89	TRUE	reported	igd	2	TRUE
49	rs1244981	A	G	A	G	0.025	-0.0392207	0.817	NA	FALSE	FALSE	FALSE	ebi-a-GCST003156	1	215046892	0.041825	14267	0.348381	Systemic lupus erythematosus || id:ebi-a-GCST003156	Systemic lupus erythematosus	Systemic lupus erythematosus || ||	TRUE	igd	1	215046892	0.0041	1.2e-09	251922	ieu-a-89	Height || id:ieu-a-89	TRUE	reported	igd	2	TRUE
50	rs12513181	A	C	A	C	-0.02	0.0202027	0.728	NA	FALSE	FALSE	FALSE	ebi-a-GCST003156	4	123835656	0.0315446	14267	0.52188	Systemic lupus erythematosus || id:ebi-a-GCST003156	Systemic lupus erythematosus	Systemic lupus erythematosus || ||	TRUE	igd	4	123835656	0.0033	3.2e-09	253223	ieu-a-89	Height || id:ieu-a-89	TRUE	reported	igd	2	TRUE
51	rs12538407	G	A	G	A	-0.032	-0.0304592	0.383	NA	FALSE	FALSE	FALSE	ebi-a-GCST003156	7	23521316	0.0356842	14267	0.39334	Systemic lupus erythematosus || id:ebi-a-GCST003156	Systemic lupus erythematosus	Systemic lupus erythematosus || ||	TRUE	igd	7	23521316	0.003	3.5e-26	252582	ieu-a-89	Height || id:ieu-a-89	TRUE	reported	igd	2	TRUE
52	rs12639764	C	T	C	T	-0.027	0.0392207	0.457	NA	FALSE	FALSE	FALSE	ebi-a-GCST003156	4	106216205	0.0257193	14267	0.127271	Systemic lupus erythematosus || id:ebi-a-GCST003156	Systemic lupus erythematosus	Systemic lupus erythematosus || ||	TRUE	igd	4	106216205	0.003	1.6e-19	252934	ieu-a-89	Height || id:ieu-a-89	TRUE	reported	igd	2	TRUE
53	rs12693589	C	T	C	T	0.022	0.14842	0.246	NA	FALSE	FALSE	FALSE	ebi-a-GCST003156	2	191832662	0.0319308	14267	3.35e-06	Systemic lupus erythematosus || id:ebi-a-GCST003156	Systemic lupus erythematosus	Systemic lupus erythematosus || ||	TRUE	igd	2	191832662	0.0034	9.1e-11	253155	ieu-a-89	Height || id:ieu-a-89	TRUE	reported	igd	2	TRUE
54	rs12694443	T	G	T	G	-0.026	-0.00995033	0.429	NA	FALSE	FALSE	FALSE	ebi-a-GCST003156	2	219664977	0.023145	14267	0.667258	Systemic lupus erythematosus || id:ebi-a-GCST003156	Systemic lupus erythematosus	Systemic lupus erythematosus || ||	TRUE	igd	2	219664977	0.003	3.2e-18	251428	ieu-a-89	Height || id:ieu-a-89	TRUE	reported	igd	2	TRUE
55	rs12908753	G	A	G	A	-0.038	0.040822	0.717	NA	FALSE	FALSE	FALSE	ebi-a-GCST003156	15	89385494	0.0297006	14267	0.169302	Systemic lupus erythematosus || id:ebi-a-GCST003156	Systemic lupus erythematosus	Systemic lupus erythematosus || ||	TRUE	igd	15	89385494	0.0036	5.7e-26	249014	ieu-a-89	Height || id:ieu-a-89	TRUE	reported	igd	2	TRUE
56	rs12987566	T	C	T	C	0.024	-0.0304592	0.225	NA	FALSE	FALSE	FALSE	ebi-a-GCST003156	2	172152646	0.0334007	14267	0.361804	Systemic lupus erythematosus || id:ebi-a-GCST003156	Systemic lupus erythematosus	Systemic lupus erythematosus || ||	TRUE	igd	2	172152646	0.0033	1.2e-12	251827	ieu-a-89	Height || id:ieu-a-89	TRUE	reported	igd	2	TRUE
57	rs13014679	C	A	C	A	-0.04	-0.0304592	0.075	NA	FALSE	FALSE	FALSE	ebi-a-GCST003156	2	97333492	0.0686357	14267	0.657201	Systemic lupus erythematosus || id:ebi-a-GCST003156	Systemic lupus erythematosus	Systemic lupus erythematosus || ||	TRUE	igd	2	97333492	0.0071	2.5e-08	252511	ieu-a-89	Height || id:ieu-a-89	TRUE	reported	igd	2	TRUE
58	rs13030174	C	A	C	A	-0.023	-0.0512933	0.267	NA	FALSE	FALSE	FALSE	ebi-a-GCST003156	2	232271284	0.0325222	14267	0.114755	Systemic lupus erythematosus || id:ebi-a-GCST003156	Systemic lupus erythematosus	Systemic lupus erythematosus || ||	TRUE	igd	2	232271284	0.0034	3.1e-11	251344	ieu-a-89	Height || id:ieu-a-89	TRUE	reported	igd	2	TRUE
59	rs13078528	A	G	A	G	0.045	-0.10436	0.942	NA	FALSE	FALSE	FALSE	ebi-a-GCST003156	3	11646954	0.0653272	14267	0.110155	Systemic lupus erythematosus || id:ebi-a-GCST003156	Systemic lupus erythematosus	Systemic lupus erythematosus || ||	TRUE	igd	3	11646954	0.0064	1.4e-12	252925	ieu-a-89	Height || id:ieu-a-89	TRUE	reported	igd	2	TRUE
60	rs13150868	T	G	T	G	0.017	-0.0100503	0.527	NA	FALSE	FALSE	FALSE	ebi-a-GCST003156	4	152180671	0.0436164	14267	0.817761	Systemic lupus erythematosus || id:ebi-a-GCST003156	Systemic lupus erythematosus	Systemic lupus erythematosus || ||	TRUE	igd	4	152180671	0.003	2.2e-08	240766	ieu-a-89	Height || id:ieu-a-89	TRUE	reported	igd	2	TRUE
61	rs13152352	A	C	A	C	-0.074	-0.040822	0.161	NA	FALSE	FALSE	FALSE	ebi-a-GCST003156	4	17976846	0.0371447	14267	0.271769	Systemic lupus erythematosus || id:ebi-a-GCST003156	Systemic lupus erythematosus	Systemic lupus erythematosus || ||	TRUE	igd	4	17976846	0.0041	6.7e-72	253243	ieu-a-89	Height || id:ieu-a-89	TRUE	reported	igd	2	TRUE
62	rs13155659	C	T	C	T	-0.03	-0.0295588	0.711	NA	FALSE	FALSE	FALSE	ebi-a-GCST003156	5	54987585	0.0315716	14267	0.349147	Systemic lupus erythematosus || id:ebi-a-GCST003156	Systemic lupus erythematosus	Systemic lupus erythematosus || ||	TRUE	igd	5	54987585	0.0031	6.4e-22	253156	ieu-a-89	Height || id:ieu-a-89	TRUE	reported	igd	2	TRUE
63	rs13185815	G	T	G	T	-0.041	-0.0512933	0.085	NA	FALSE	FALSE	FALSE	ebi-a-GCST003156	5	108116542	0.0535087	14267	0.337762	Systemic lupus erythematosus || id:ebi-a-GCST003156	Systemic lupus erythematosus	Systemic lupus erythematosus || ||	TRUE	igd	5	108116542	0.0056	2.7e-13	253044	ieu-a-89	Height || id:ieu-a-89	TRUE	reported	igd	2	TRUE
64	rs1320135	C	T	C	T	-0.019	0.0100503	0.542	NA	FALSE	FALSE	FALSE	ebi-a-GCST003156	2	216420050	0.0233757	14267	0.667234	Systemic lupus erythematosus || id:ebi-a-GCST003156	Systemic lupus erythematosus	Systemic lupus erythematosus || ||	TRUE	igd	2	216420050	0.003	4.1e-10	252517	ieu-a-89	Height || id:ieu-a-89	TRUE	reported	igd	2	TRUE
65	rs13210323	C	A	C	A	-0.037	0.122218	0.275	NA	FALSE	FALSE	FALSE	ebi-a-GCST003156	6	35005084	0.0320588	14267	0.000137683	Systemic lupus erythematosus || id:ebi-a-GCST003156	Systemic lupus erythematosus	Systemic lupus erythematosus || ||	TRUE	igd	6	35005084	0.0034	1.1e-27	251978	ieu-a-89	Height || id:ieu-a-89	TRUE	reported	igd	2	TRUE
66	rs1325596	A	G	A	G	0.025	0.040822	0.508	NA	FALSE	FALSE	FALSE	ebi-a-GCST003156	1	176794066	0.0264279	14267	0.122429	Systemic lupus erythematosus || id:ebi-a-GCST003156	Systemic lupus erythematosus	Systemic lupus erythematosus || ||	TRUE	igd	1	176794066	0.0029	9.7e-18	252158	ieu-a-89	Height || id:ieu-a-89	TRUE	reported	igd	2	TRUE
67	rs1370878	G	A	G	A	0.019	0.0304592	0.492	NA	FALSE	FALSE	FALSE	ebi-a-GCST003156	14	59691630	0.0276251	14267	0.270205	Systemic lupus erythematosus || id:ebi-a-GCST003156	Systemic lupus erythematosus	Systemic lupus erythematosus || ||	TRUE	igd	14	59691630	0.0029	3.6e-10	253071	ieu-a-89	Height || id:ieu-a-89	TRUE	reported	igd	2	TRUE
68	rs1393786	A	C	A	C	-0.027	0.00995033	0.192	NA	FALSE	FALSE	FALSE	ebi-a-GCST003156	3	135854035	0.0634493	14267	0.875384	Systemic lupus erythematosus || id:ebi-a-GCST003156	Systemic lupus erythematosus	Systemic lupus erythematosus || ||	TRUE	igd	3	135854035	0.0033	1e-15	253169	ieu-a-89	Height || id:ieu-a-89	TRUE	reported	igd	2	TRUE
69	rs1401796	A	C	A	C	-0.031	0.0304592	0.475	NA	FALSE	FALSE	FALSE	ebi-a-GCST003156	17	54839759	0.0271822	14267	0.262476	Systemic lupus erythematosus || id:ebi-a-GCST003156	Systemic lupus erythematosus	Systemic lupus erythematosus || ||	TRUE	igd	17	54839759	0.003	2.3e-24	245096	ieu-a-89	Height || id:ieu-a-89	TRUE	reported	igd	2	TRUE
70	rs1415701	A	G	A	G	-0.044	-0.0725707	0.25	NA	FALSE	FALSE	FALSE	ebi-a-GCST003156	6	130345835	0.0330528	14267	0.0281203	Systemic lupus erythematosus || id:ebi-a-GCST003156	Systemic lupus erythematosus	Systemic lupus erythematosus || ||	TRUE	igd	6	130345835	0.0036	1.5e-34	246306	ieu-a-89	Height || id:ieu-a-89	TRUE	reported	igd	2	TRUE
71	rs153750	G	T	G	T	0.031	-0.00995033	0.675	NA	FALSE	FALSE	FALSE	ebi-a-GCST003156	5	171181237	0.0580372	14267	0.863872	Systemic lupus erythematosus || id:ebi-a-GCST003156	Systemic lupus erythematosus	Systemic lupus erythematosus || ||	TRUE	igd	5	171181237	0.0031	1.2e-23	252482	ieu-a-89	Height || id:ieu-a-89	TRUE	reported	igd	2	TRUE
72	rs1545552	G	A	G	A	0.029	-0.0487902	0.703	NA	FALSE	FALSE	FALSE	ebi-a-GCST003156	2	33360338	0.0338467	14267	0.149442	Systemic lupus erythematosus || id:ebi-a-GCST003156	Systemic lupus erythematosus	Systemic lupus erythematosus || ||	TRUE	igd	2	33360338	0.0034	5.4e-18	250298	ieu-a-89	Height || id:ieu-a-89	TRUE	reported	igd	2	TRUE
73	rs1552173	T	C	T	C	-0.018	-0.0392207	0.542	NA	FALSE	FALSE	FALSE	ebi-a-GCST003156	17	76718842	0.0304216	14267	0.197315	Systemic lupus erythematosus || id:ebi-a-GCST003156	Systemic lupus erythematosus	Systemic lupus erythematosus || ||	TRUE	igd	17	76718842	0.0029	7.9e-10	251775	ieu-a-89	Height || id:ieu-a-89	TRUE	reported	igd	2	TRUE
74	rs1562975	A	G	A	G	0.025	0.00995033	0.297	NA	FALSE	FALSE	FALSE	ebi-a-GCST003156	4	109408608	0.0298181	14267	0.738605	Systemic lupus erythematosus || id:ebi-a-GCST003156	Systemic lupus erythematosus	Systemic lupus erythematosus || ||	TRUE	igd	4	109408608	0.0032	5.5e-15	252913	ieu-a-89	Height || id:ieu-a-89	TRUE	reported	igd	2	TRUE
75	rs1576900	A	G	A	G	-0.019	0.0295588	0.28	NA	FALSE	FALSE	FALSE	ebi-a-GCST003156	9	18629792	0.0327185	14267	0.366299	Systemic lupus erythematosus || id:ebi-a-GCST003156	Systemic lupus erythematosus	Systemic lupus erythematosus || ||	TRUE	igd	9	18629792	0.0033	6.6e-09	250911	ieu-a-89	Height || id:ieu-a-89	TRUE	reported	igd	2	TRUE
76	rs1599473	T	G	T	G	-0.027	0.00995033	0.15	NA	FALSE	FALSE	FALSE	ebi-a-GCST003156	8	120475358	0.0426331	14267	0.815455	Systemic lupus erythematosus || id:ebi-a-GCST003156	Systemic lupus erythematosus	Systemic lupus erythematosus || ||	TRUE	igd	8	120475358	0.0034	1e-14	252557	ieu-a-89	Height || id:ieu-a-89	TRUE	reported	igd	2	TRUE
77	rs1614303	T	G	T	G	0.022	0.0512933	0.867	NA	FALSE	FALSE	FALSE	ebi-a-GCST003156	10	123396806	0.0387839	14267	0.185988	Systemic lupus erythematosus || id:ebi-a-GCST003156	Systemic lupus erythematosus	Systemic lupus erythematosus || ||	TRUE	igd	10	123396806	0.0038	5.7e-09	253142	ieu-a-89	Height || id:ieu-a-89	TRUE	reported	igd	2	TRUE
78	rs165189	G	A	G	A	0.029	0.10436	0.12	NA	FALSE	FALSE	FALSE	ebi-a-GCST003156	5	139145747	0.0464495	14267	0.0246564	Systemic lupus erythematosus || id:ebi-a-GCST003156	Systemic lupus erythematosus	Systemic lupus erythematosus || ||	TRUE	igd	5	139145747	0.0046	1.6e-10	246418	ieu-a-89	Height || id:ieu-a-89	TRUE	reported	igd	2	TRUE
79	rs1659127	A	G	A	G	0.03	0.0861777	0.3	NA	FALSE	FALSE	FALSE	ebi-a-GCST003156	16	14388305	0.0287772	14267	0.00274758	Systemic lupus erythematosus || id:ebi-a-GCST003156	Systemic lupus erythematosus	Systemic lupus erythematosus || ||	TRUE	igd	16	14388305	0.0033	2.8e-19	250689	ieu-a-89	Height || id:ieu-a-89	TRUE	reported	igd	2	TRUE
80	rs1681630	C	T	C	T	-0.029	-0.0582689	0.758	NA	FALSE	FALSE	FALSE	ebi-a-GCST003156	11	47969152	0.0301486	14267	0.0532697	Systemic lupus erythematosus || id:ebi-a-GCST003156	Systemic lupus erythematosus	Systemic lupus erythematosus || ||	TRUE	igd	11	47969152	0.0031	2.4e-20	253177	ieu-a-89	Height || id:ieu-a-89	TRUE	reported	igd	2	TRUE
81	rs16865791	A	C	A	C	0.04	0.10436	0.033	NA	FALSE	FALSE	FALSE	ebi-a-GCST003156	2	178668000	0.0507259	14267	0.0396543	Systemic lupus erythematosus || id:ebi-a-GCST003156	Systemic lupus erythematosus	Systemic lupus erythematosus || ||	TRUE	igd	2	178668000	0.0057	1.6e-12	245006	ieu-a-89	Height || id:ieu-a-89	TRUE	reported	igd	2	TRUE
82	rs16876334	T	C	T	C	-0.038	0.10436	0.033	NA	FALSE	FALSE	FALSE	ebi-a-GCST003156	6	47675922	0.0651896	14267	0.109406	Systemic lupus erythematosus || id:ebi-a-GCST003156	Systemic lupus erythematosus	Systemic lupus erythematosus || ||	TRUE	igd	6	47675922	0.0068	2.1e-08	248188	ieu-a-89	Height || id:ieu-a-89	TRUE	reported	igd	2	TRUE
83	rs16942383	A	C	A	C	-0.12	0.173953	0.042	NA	FALSE	FALSE	FALSE	ebi-a-GCST003156	15	89405052	0.0695037	14267	0.0123217	Systemic lupus erythematosus || id:ebi-a-GCST003156	Systemic lupus erythematosus	Systemic lupus erythematosus || ||	TRUE	igd	15	89405052	0.0089	7.6e-41	235413	ieu-a-89	Height || id:ieu-a-89	TRUE	reported	igd	2	TRUE
84	rs16964211	A	G	A	G	-0.057	-0.0202027	0.042	NA	FALSE	FALSE	FALSE	ebi-a-GCST003156	15	51530495	0.0619928	14267	0.744509	Systemic lupus erythematosus || id:ebi-a-GCST003156	Systemic lupus erythematosus	Systemic lupus erythematosus || ||	TRUE	igd	15	51530495	0.0071	1.2e-15	240998	ieu-a-89	Height || id:ieu-a-89	TRUE	reported	igd	2	TRUE
85	rs16967866	G	T	G	T	-0.038	-0.162519	0.05	NA	FALSE	FALSE	FALSE	ebi-a-GCST003156	17	73407381	0.0629359	14267	0.00981477	Systemic lupus erythematosus || id:ebi-a-GCST003156	Systemic lupus erythematosus	Systemic lupus erythematosus || ||	TRUE	igd	17	73407381	0.0066	6.5e-09	253178	ieu-a-89	Height || id:ieu-a-89	TRUE	reported	igd	2	TRUE
86	rs16994718	T	C	T	C	-0.025	-0.0304592	0.092	NA	FALSE	FALSE	FALSE	ebi-a-GCST003156	4	38688362	0.0347657	14267	0.38096	Systemic lupus erythematosus || id:ebi-a-GCST003156	Systemic lupus erythematosus	Systemic lupus erythematosus || ||	TRUE	igd	4	38688362	0.0041	1.5e-09	252251	ieu-a-89	Height || id:ieu-a-89	TRUE	reported	igd	2	TRUE
87	rs17088190	T	C	T	C	-0.028	-0.0618754	0.212	NA	FALSE	FALSE	FALSE	ebi-a-GCST003156	8	24111330	0.0318877	14267	0.0523287	Systemic lupus erythematosus || id:ebi-a-GCST003156	Systemic lupus erythematosus	Systemic lupus erythematosus || ||	TRUE	igd	8	24111330	0.0034	9.8e-17	251347	ieu-a-89	Height || id:ieu-a-89	TRUE	reported	igd	2	TRUE
88	rs17118431	G	A	G	A	0.047	0.113329	0.093	NA	FALSE	FALSE	FALSE	ebi-a-GCST003156	12	56667100	0.0629911	14267	0.0719996	Systemic lupus erythematosus || id:ebi-a-GCST003156	Systemic lupus erythematosus	Systemic lupus erythematosus || ||	TRUE	igd	12	56667100	0.0058	1.1e-15	248105	ieu-a-89	Height || id:ieu-a-89	TRUE	reported	igd	2	TRUE
89	rs17192551	A	G	A	G	-0.023	-0.0512933	0.225	NA	FALSE	FALSE	FALSE	ebi-a-GCST003156	12	90386882	0.0419258	14267	0.221167	Systemic lupus erythematosus || id:ebi-a-GCST003156	Systemic lupus erythematosus	Systemic lupus erythematosus || ||	TRUE	igd	12	90386882	0.0041	2.8e-08	250564	ieu-a-89	Height || id:ieu-a-89	TRUE	reported	igd	2	TRUE
90	rs17197086	T	C	T	C	0.035	-0.0725707	0.117	NA	FALSE	FALSE	FALSE	ebi-a-GCST003156	14	21832776	0.0462006	14267	0.116235	Systemic lupus erythematosus || id:ebi-a-GCST003156	Systemic lupus erythematosus	Systemic lupus erythematosus || ||	TRUE	igd	14	21832776	0.0048	3.4e-13	239601	ieu-a-89	Height || id:ieu-a-89	TRUE	reported	igd	2	TRUE
91	rs17257113	A	G	A	G	0.027	-0.0100503	0.217	NA	FALSE	FALSE	FALSE	ebi-a-GCST003156	1	26449595	0.025433	14267	0.692717	Systemic lupus erythematosus || id:ebi-a-GCST003156	Systemic lupus erythematosus	Systemic lupus erythematosus || ||	TRUE	igd	1	26449595	0.0038	3.8e-12	253243	ieu-a-89	Height || id:ieu-a-89	TRUE	reported	igd	2	TRUE
92	rs17277008	C	T	C	T	0.039	0.0582689	0.25	NA	FALSE	FALSE	FALSE	ebi-a-GCST003156	1	172105162	0.0278723	14267	0.0365671	Systemic lupus erythematosus || id:ebi-a-GCST003156	Systemic lupus erythematosus	Systemic lupus erythematosus || ||	TRUE	igd	1	172105162	0.0032	4.1e-34	249755	ieu-a-89	Height || id:ieu-a-89	TRUE	reported	igd	2	TRUE
93	rs17369123	T	C	T	C	0.031	0.0676586	0.233	NA	FALSE	FALSE	FALSE	ebi-a-GCST003156	1	172355841	0.0360488	14267	0.0605369	Systemic lupus erythematosus || id:ebi-a-GCST003156	Systemic lupus erythematosus	Systemic lupus erythematosus || ||	TRUE	igd	1	172355841	0.0038	1.4e-16	253167	ieu-a-89	Height || id:ieu-a-89	TRUE	reported	igd	2	TRUE
94	rs17391694	T	C	T	C	0.043	0.0295588	0.136	NA	FALSE	FALSE	FALSE	ebi-a-GCST003156	1	78623626	0.0462653	14267	0.52289	Systemic lupus erythematosus || id:ebi-a-GCST003156	Systemic lupus erythematosus	Systemic lupus erythematosus || ||	TRUE	igd	1	78623626	0.0053	3.9e-16	227998	ieu-a-89	Height || id:ieu-a-89	TRUE	reported	igd	2	TRUE
95	rs17409588	C	T	C	T	0.019	-0.0100503	0.3	NA	FALSE	FALSE	FALSE	ebi-a-GCST003156	5	31528627	0.0213092	14267	0.637181	Systemic lupus erythematosus || id:ebi-a-GCST003156	Systemic lupus erythematosus	Systemic lupus erythematosus || ||	TRUE	igd	5	31528627	0.0033	5.4e-09	251509	ieu-a-89	Height || id:ieu-a-89	TRUE	reported	igd	2	TRUE
96	rs1749824	A	C	A	C	-0.023	-0.0304592	0.483	NA	FALSE	FALSE	FALSE	ebi-a-GCST003156	10	80923862	0.027523	14267	0.268432	Systemic lupus erythematosus || id:ebi-a-GCST003156	Systemic lupus erythematosus	Systemic lupus erythematosus || ||	TRUE	igd	10	80923862	0.003	1.5e-14	252838	ieu-a-89	Height || id:ieu-a-89	TRUE	reported	igd	2	TRUE
97	rs1752388	C	A	C	A	-0.03	-0.040822	0.117	NA	FALSE	FALSE	FALSE	ebi-a-GCST003156	1	151282841	0.0418227	14267	0.329028	Systemic lupus erythematosus || id:ebi-a-GCST003156	Systemic lupus erythematosus	Systemic lupus erythematosus || ||	TRUE	igd	1	151282841	0.0046	7.4e-11	253235	ieu-a-89	Height || id:ieu-a-89	TRUE	reported	igd	2	TRUE
98	rs17556750	A	C	A	C	0.046	0.0198026	0.275	NA	FALSE	FALSE	FALSE	ebi-a-GCST003156	4	82155568	0.026626	14267	0.457039	Systemic lupus erythematosus || id:ebi-a-GCST003156	Systemic lupus erythematosus	Systemic lupus erythematosus || ||	TRUE	igd	4	82155568	0.0032	8.3e-48	252095	ieu-a-89	Height || id:ieu-a-89	TRUE	reported	igd	2	TRUE
99	rs17806888	C	T	C	T	-0.034	-0.0100503	0.092	NA	FALSE	FALSE	FALSE	ebi-a-GCST003156	3	67416322	0.0307637	14267	0.743899	Systemic lupus erythematosus || id:ebi-a-GCST003156	Systemic lupus erythematosus	Systemic lupus erythematosus || ||	TRUE	igd	3	67416322	0.0048	2.9e-12	245828	ieu-a-89	Height || id:ieu-a-89	TRUE	reported	igd	2	TRUE
100	rs17807185	G	A	G	A	0.022	0.0198026	0.408	NA	FALSE	FALSE	FALSE	ebi-a-GCST003156	7	77308295	0.026359	14267	0.452492	Systemic lupus erythematosus || id:ebi-a-GCST003156	Systemic lupus erythematosus	Systemic lupus erythematosus || ||	TRUE	igd	7	77308295	0.003	3.9e-13	252910	ieu-a-89	Height || id:ieu-a-89	TRUE	reported	igd	2	TRUE
101	rs180165	C	T	C	T	0.019	-0.040822	0.492	NA	FALSE	FALSE	FALSE	ebi-a-GCST003156	17	68034558	0.027271	14267	0.134419	Systemic lupus erythematosus || id:ebi-a-GCST003156	Systemic lupus erythematosus	Systemic lupus erythematosus || ||	TRUE	igd	17	68034558	0.003	6.4e-10	251030	ieu-a-89	Height || id:ieu-a-89	TRUE	reported	igd	2	TRUE
102	rs1812175	G	A	G	A	0.079	-0.00995033	0.808	NA	FALSE	FALSE	FALSE	ebi-a-GCST003156	4	145574844	0.0248511	14267	0.688863	Systemic lupus erythematosus || id:ebi-a-GCST003156	Systemic lupus erythematosus	Systemic lupus erythematosus || ||	TRUE	igd	4	145574844	0.004	2.1e-86	253103	ieu-a-89	Height || id:ieu-a-89	TRUE	reported	igd	2	TRUE
103	rs1832871	G	A	G	A	-0.025	0.0100503	0.633	NA	FALSE	FALSE	FALSE	ebi-a-GCST003156	6	158722034	0.021322	14267	0.637382	Systemic lupus erythematosus || id:ebi-a-GCST003156	Systemic lupus erythematosus	Systemic lupus erythematosus || ||	TRUE	igd	6	158722034	0.0031	1.8e-15	252334	ieu-a-89	Height || id:ieu-a-89	TRUE	reported	igd	2	TRUE
104	rs1855078	C	T	C	T	0.023	0.00995033	0.175	NA	FALSE	FALSE	FALSE	ebi-a-GCST003156	6	131351103	0.0319165	14267	0.755223	Systemic lupus erythematosus || id:ebi-a-GCST003156	Systemic lupus erythematosus	Systemic lupus erythematosus || ||	TRUE	igd	6	131351103	0.0041	3.5e-08	253195	ieu-a-89	Height || id:ieu-a-89	TRUE	reported	igd	2	TRUE
105	rs1870761	A	C	A	C	0.018	0.0295588	0.383	NA	FALSE	FALSE	FALSE	ebi-a-GCST003156	11	122851563	0.0248982	14267	0.235155	Systemic lupus erythematosus || id:ebi-a-GCST003156	Systemic lupus erythematosus	Systemic lupus erythematosus || ||	TRUE	igd	11	122851563	0.003	1.3e-09	252971	ieu-a-89	Height || id:ieu-a-89	TRUE	reported	igd	2	TRUE
106	rs1884897	G	A	G	A	-0.044	-0.0198026	0.625	NA	FALSE	FALSE	FALSE	ebi-a-GCST003156	20	6612832	0.0381682	14267	0.603883	Systemic lupus erythematosus || id:ebi-a-GCST003156	Systemic lupus erythematosus	Systemic lupus erythematosus || ||	TRUE	igd	20	6612832	0.003	1.3e-48	253082	ieu-a-89	Height || id:ieu-a-89	TRUE	reported	igd	2	TRUE
107	rs1950500	C	T	C	T	-0.031	-0.0295588	0.767	NA	FALSE	FALSE	FALSE	ebi-a-GCST003156	14	24830850	0.0305982	14267	0.334029	Systemic lupus erythematosus || id:ebi-a-GCST003156	Systemic lupus erythematosus	Systemic lupus erythematosus || ||	TRUE	igd	14	24830850	0.0032	3.2e-22	253125	ieu-a-89	Height || id:ieu-a-89	TRUE	reported	igd	2	TRUE
108	rs2010997	A	G	A	G	0.02	-0.0304592	0.367	NA	FALSE	FALSE	FALSE	ebi-a-GCST003156	13	33070506	0.0282047	14267	0.280171	Systemic lupus erythematosus || id:ebi-a-GCST003156	Systemic lupus erythematosus	Systemic lupus erythematosus || ||	TRUE	igd	13	33070506	0.003	8.6e-12	252580	ieu-a-89	Height || id:ieu-a-89	TRUE	reported	igd	2	TRUE
109	rs2028067	C	T	C	T	0.031	-0.0725707	0.2	NA	FALSE	FALSE	FALSE	ebi-a-GCST003156	17	30239698	0.0394381	14267	0.0657506	Systemic lupus erythematosus || id:ebi-a-GCST003156	Systemic lupus erythematosus	Systemic lupus erythematosus || ||	TRUE	igd	17	30239698	0.0039	8.2e-16	251322	ieu-a-89	Height || id:ieu-a-89	TRUE	reported	igd	2	TRUE
110	rs2035901	G	A	G	A	0.031	0.0295588	0.467	NA	FALSE	FALSE	FALSE	ebi-a-GCST003156	4	145521867	0.0235844	14267	0.21009	Systemic lupus erythematosus || id:ebi-a-GCST003156	Systemic lupus erythematosus	Systemic lupus erythematosus || ||	TRUE	igd	4	145521867	0.003	2.4e-25	250232	ieu-a-89	Height || id:ieu-a-89	TRUE	reported	igd	2	TRUE
111	rs2062708	C	T	C	T	0.034	0.0861777	0.123	NA	FALSE	FALSE	FALSE	ebi-a-GCST003156	5	32753672	0.0392303	14267	0.0280414	Systemic lupus erythematosus || id:ebi-a-GCST003156	Systemic lupus erythematosus	Systemic lupus erythematosus || ||	TRUE	igd	5	32753672	0.004	2e-17	251803	ieu-a-89	Height || id:ieu-a-89	TRUE	reported	igd	2	TRUE
112	rs2070776	G	A	G	A	0.042	-0.076961	0.667	NA	FALSE	FALSE	FALSE	ebi-a-GCST003156	17	62007498	0.029758	14267	0.00970331	Systemic lupus erythematosus || id:ebi-a-GCST003156	Systemic lupus erythematosus	Systemic lupus erythematosus || ||	TRUE	igd	17	62007498	0.0031	6e-41	251292	ieu-a-89	Height || id:ieu-a-89	TRUE	reported	igd	2	TRUE
113	rs2072268	A	G	A	G	-0.02	-0.0100503	0.525	NA	FALSE	FALSE	FALSE	ebi-a-GCST003156	17	66303352	0.043672	14267	0.817989	Systemic lupus erythematosus || id:ebi-a-GCST003156	Systemic lupus erythematosus	Systemic lupus erythematosus || ||	TRUE	igd	17	66303352	0.0031	1.1e-10	239637	ieu-a-89	Height || id:ieu-a-89	TRUE	reported	igd	2	TRUE
114	rs2079795	C	T	C	T	-0.045	-0.00995033	0.7	NA	FALSE	FALSE	FALSE	ebi-a-GCST003156	17	59496649	0.0249063	14267	0.689517	Systemic lupus erythematosus || id:ebi-a-GCST003156	Systemic lupus erythematosus	Systemic lupus erythematosus || ||	TRUE	igd	17	59496649	0.0031	1.7e-46	253150	ieu-a-89	Height || id:ieu-a-89	TRUE	reported	igd	2	TRUE
115	rs2093210	T	C	T	C	-0.039	-0.0392207	0.596	NA	FALSE	FALSE	FALSE	ebi-a-GCST003156	14	60957279	0.0312519	14267	0.209483	Systemic lupus erythematosus || id:ebi-a-GCST003156	Systemic lupus erythematosus	Systemic lupus erythematosus || ||	TRUE	igd	14	60957279	0.0031	3e-35	249876	ieu-a-89	Height || id:ieu-a-89	TRUE	reported	igd	2	TRUE
116	rs213653	G	A	G	A	-0.023	0.040822	0.7	NA	FALSE	FALSE	FALSE	ebi-a-GCST003156	16	1111384	0.0287661	14267	0.155869	Systemic lupus erythematosus || id:ebi-a-GCST003156	Systemic lupus erythematosus	Systemic lupus erythematosus || ||	TRUE	igd	16	1111384	0.0042	3.4e-08	215322	ieu-a-89	Height || id:ieu-a-89	TRUE	reported	igd	2	TRUE
117	rs2166898	A	G	A	G	-0.027	-0.0100503	0.169	NA	FALSE	FALSE	FALSE	ebi-a-GCST003156	2	121612659	0.0513706	14267	0.844889	Systemic lupus erythematosus || id:ebi-a-GCST003156	Systemic lupus erythematosus	Systemic lupus erythematosus || ||	TRUE	igd	2	121612659	0.0041	8.6e-11	241007	ieu-a-89	Height || id:ieu-a-89	TRUE	reported	igd	2	TRUE
118	rs217181	T	C	T	C	0.024	0.0295588	0.2	NA	FALSE	FALSE	FALSE	ebi-a-GCST003156	16	72114002	0.0421103	14267	0.482717	Systemic lupus erythematosus || id:ebi-a-GCST003156	Systemic lupus erythematosus	Systemic lupus erythematosus || ||	TRUE	igd	16	72114002	0.0038	3.7e-10	252695	ieu-a-89	Height || id:ieu-a-89	TRUE	reported	igd	2	TRUE
119	rs2181834	T	G	T	G	0.022	0.0202027	0.542	NA	FALSE	FALSE	FALSE	ebi-a-GCST003156	10	102661251	0.0299765	14267	0.500342	Systemic lupus erythematosus || id:ebi-a-GCST003156	Systemic lupus erythematosus	Systemic lupus erythematosus || ||	TRUE	igd	10	102661251	0.0029	2.1e-14	253073	ieu-a-89	Height || id:ieu-a-89	TRUE	reported	igd	2	TRUE
120	rs2247341	A	G	A	G	0.027	-0.0202027	0.417	NA	FALSE	FALSE	FALSE	ebi-a-GCST003156	4	1701317	0.0224964	14267	0.369164	Systemic lupus erythematosus || id:ebi-a-GCST003156	Systemic lupus erythematosus	Systemic lupus erythematosus || ||	TRUE	igd	4	1701317	0.0031	1.8e-18	253167	ieu-a-89	Height || id:ieu-a-89	TRUE	reported	igd	2	TRUE
121	rs2278789	C	T	C	T	-0.018	0.0295588	0.317	NA	FALSE	FALSE	FALSE	ebi-a-GCST003156	2	68376376	0.0276123	14267	0.284397	Systemic lupus erythematosus || id:ebi-a-GCST003156	Systemic lupus erythematosus	Systemic lupus erythematosus || ||	TRUE	igd	2	68376376	0.003	2e-09	253092	ieu-a-89	Height || id:ieu-a-89	TRUE	reported	igd	2	TRUE
122	rs2279007	A	G	A	G	-0.025	-0.0304592	0.258	NA	FALSE	FALSE	FALSE	ebi-a-GCST003156	19	17283403	0.033657	14267	0.365472	Systemic lupus erythematosus || id:ebi-a-GCST003156	Systemic lupus erythematosus	Systemic lupus erythematosus || ||	TRUE	igd	19	17283403	0.0036	7.2e-12	247430	ieu-a-89	Height || id:ieu-a-89	TRUE	reported	igd	2	TRUE
123	rs2281645	G	A	G	A	-0.019	0.00995033	0.358	NA	FALSE	FALSE	FALSE	ebi-a-GCST003156	9	35809328	0.0547409	14267	0.855762	Systemic lupus erythematosus || id:ebi-a-GCST003156	Systemic lupus erythematosus	Systemic lupus erythematosus || ||	TRUE	igd	9	35809328	0.0032	1.1e-09	253170	ieu-a-89	Height || id:ieu-a-89	TRUE	reported	igd	2	TRUE
124	rs2289195	A	G	A	G	0.038	0.0295588	0.367	NA	FALSE	FALSE	FALSE	ebi-a-GCST003156	2	25463483	0.0265298	14267	0.265205	Systemic lupus erythematosus || id:ebi-a-GCST003156	Systemic lupus erythematosus	Systemic lupus erythematosus || ||	TRUE	igd	2	25463483	0.003	2.4e-37	250720	ieu-a-89	Height || id:ieu-a-89	TRUE	reported	igd	2	TRUE
125	rs2302580	T	C	T	C	-0.029	0.0487902	0.491	NA	FALSE	FALSE	FALSE	ebi-a-GCST003156	4	8608634	0.0253769	14267	0.0545281	Systemic lupus erythematosus || id:ebi-a-GCST003156	Systemic lupus erythematosus	Systemic lupus erythematosus || ||	TRUE	igd	4	8608634	0.0036	4.2e-15	191456	ieu-a-89	Height || id:ieu-a-89	TRUE	reported	igd	2	TRUE
126	rs2303085	T	C	T	C	-0.023	0.0676586	0.158	NA	FALSE	FALSE	FALSE	ebi-a-GCST003156	16	24834233	0.0404443	14267	0.0943496	Systemic lupus erythematosus || id:ebi-a-GCST003156	Systemic lupus erythematosus	Systemic lupus erythematosus || ||	TRUE	igd	16	24834233	0.0042	2.8e-08	253171	ieu-a-89	Height || id:ieu-a-89	TRUE	reported	igd	2	TRUE
127	rs2303262	T	C	T	C	-0.025	-0.0295588	0.75	NA	FALSE	FALSE	FALSE	ebi-a-GCST003156	16	82203758	0.0354616	14267	0.404538	Systemic lupus erythematosus || id:ebi-a-GCST003156	Systemic lupus erythematosus	Systemic lupus erythematosus || ||	TRUE	igd	16	82203758	0.0041	1.5e-09	196991	ieu-a-89	Height || id:ieu-a-89	TRUE	reported	igd	2	TRUE
128	rs2306578	C	T	C	T	0.069	-0.139262	0.009	NA	FALSE	FALSE	FALSE	ebi-a-GCST003156	15	72142619	0.116833	14267	0.233272	Systemic lupus erythematosus || id:ebi-a-GCST003156	Systemic lupus erythematosus	Systemic lupus erythematosus || ||	TRUE	igd	15	72142619	0.0097	8e-13	233300	ieu-a-89	Height || id:ieu-a-89	TRUE	reported	igd	2	TRUE
129	rs2326458	A	C	A	C	-0.022	-0.076961	0.833	NA	FALSE	FALSE	FALSE	ebi-a-GCST003156	16	84987679	0.0315472	14267	0.0147055	Systemic lupus erythematosus || id:ebi-a-GCST003156	Systemic lupus erythematosus	Systemic lupus erythematosus || ||	TRUE	igd	16	84987679	0.0035	5e-10	251604	ieu-a-89	Height || id:ieu-a-89	TRUE	reported	igd	2	TRUE
130	rs239256	T	C	T	C	0.028	-0.0198026	0.864	NA	FALSE	FALSE	FALSE	ebi-a-GCST003156	11	64987391	0.0450126	14267	0.659983	Systemic lupus erythematosus || id:ebi-a-GCST003156	Systemic lupus erythematosus	Systemic lupus erythematosus || ||	TRUE	igd	11	64987391	0.0037	2e-14	251299	ieu-a-89	Height || id:ieu-a-89	TRUE	reported	igd	2	TRUE
131	rs2427307	A	G	A	G	-0.02	-0.0512933	0.27	NA	FALSE	FALSE	FALSE	ebi-a-GCST003156	20	60966686	0.0360684	14267	0.154994	Systemic lupus erythematosus || id:ebi-a-GCST003156	Systemic lupus erythematosus	Systemic lupus erythematosus || ||	TRUE	igd	20	60966686	0.0032	4.4e-10	253153	ieu-a-89	Height || id:ieu-a-89	TRUE	reported	igd	2	TRUE
132	rs2581830	C	T	C	T	-0.031	-0.0295588	0.642	NA	FALSE	FALSE	FALSE	ebi-a-GCST003156	3	53134098	0.0249399	14267	0.235937	Systemic lupus erythematosus || id:ebi-a-GCST003156	Systemic lupus erythematosus	Systemic lupus erythematosus || ||	TRUE	igd	3	53134098	0.003	4.4e-25	253172	ieu-a-89	Height || id:ieu-a-89	TRUE	reported	igd	2	TRUE
133	rs2597513	T	C	T	C	-0.039	0.040822	0.875	NA	FALSE	FALSE	FALSE	ebi-a-GCST003156	3	13555836	0.0522077	14267	0.434264	Systemic lupus erythematosus || id:ebi-a-GCST003156	Systemic lupus erythematosus	Systemic lupus erythematosus || ||	TRUE	igd	3	13555836	0.0048	3.1e-16	253091	ieu-a-89	Height || id:ieu-a-89	TRUE	reported	igd	2	TRUE
134	rs2609334	C	T	C	T	-0.022	-0.0833816	0.267	NA	FALSE	FALSE	FALSE	ebi-a-GCST003156	6	168847175	0.0378446	14267	0.0275759	Systemic lupus erythematosus || id:ebi-a-GCST003156	Systemic lupus erythematosus	Systemic lupus erythematosus || ||	TRUE	igd	6	168847175	0.0034	2.4e-10	253193	ieu-a-89	Height || id:ieu-a-89	TRUE	reported	igd	2	TRUE
135	rs2609996	A	C	A	C	0.017	0.0295588	0.383	NA	FALSE	FALSE	FALSE	ebi-a-GCST003156	8	57361121	0.031721	14267	0.351421	Systemic lupus erythematosus || id:ebi-a-GCST003156	Systemic lupus erythematosus	Systemic lupus erythematosus || ||	TRUE	igd	8	57361121	0.0029	6.2e-09	253051	ieu-a-89	Height || id:ieu-a-89	TRUE	reported	igd	2	TRUE
136	rs2631676	G	A	G	A	0.028	0.0487902	0.275	NA	FALSE	FALSE	FALSE	ebi-a-GCST003156	10	93037409	0.0364954	14267	0.18126	Systemic lupus erythematosus || id:ebi-a-GCST003156	Systemic lupus erythematosus	Systemic lupus erythematosus || ||	TRUE	igd	10	93037409	0.0039	4.6e-13	251368	ieu-a-89	Height || id:ieu-a-89	TRUE	reported	igd	2	TRUE
137	rs2633761	A	G	A	G	0.016	0.0198026	0.583	NA	FALSE	FALSE	FALSE	ebi-a-GCST003156	3	4728104	0.0315654	14267	0.530427	Systemic lupus erythematosus || id:ebi-a-GCST003156	Systemic lupus erythematosus	Systemic lupus erythematosus || ||	TRUE	igd	3	4728104	0.0029	2.6e-08	252063	ieu-a-89	Height || id:ieu-a-89	TRUE	reported	igd	2	TRUE
138	rs2649996	C	A	C	A	-0.02	0.0304592	0.776	NA	FALSE	FALSE	FALSE	ebi-a-GCST003156	12	121362280	0.0299856	14267	0.309728	Systemic lupus erythematosus || id:ebi-a-GCST003156	Systemic lupus erythematosus	Systemic lupus erythematosus || ||	TRUE	igd	12	121362280	0.0034	5.6e-09	248037	ieu-a-89	Height || id:ieu-a-89	TRUE	reported	igd	2	TRUE
139	rs2662027	T	G	T	G	-0.033	-0.0512933	0.083	NA	FALSE	FALSE	FALSE	ebi-a-GCST003156	5	56254485	0.0445864	14267	0.249969	Systemic lupus erythematosus || id:ebi-a-GCST003156	Systemic lupus erythematosus	Systemic lupus erythematosus || ||	TRUE	igd	5	56254485	0.0048	6.3e-12	253171	ieu-a-89	Height || id:ieu-a-89	TRUE	reported	igd	2	TRUE
140	rs2741311	C	T	C	T	-0.051	0.0202027	0.95	NA	FALSE	FALSE	FALSE	ebi-a-GCST003156	2	233239743	0.0638609	14267	0.751734	Systemic lupus erythematosus || id:ebi-a-GCST003156	Systemic lupus erythematosus	Systemic lupus erythematosus || ||	TRUE	igd	2	233239743	0.0055	3.1e-20	240694	ieu-a-89	Height || id:ieu-a-89	TRUE	reported	igd	2	TRUE
141	rs2778027	T	C	T	C	-0.027	0.0512933	0.783	NA	FALSE	FALSE	FALSE	ebi-a-GCST003156	9	90810948	0.0384984	14267	0.182746	Systemic lupus erythematosus || id:ebi-a-GCST003156	Systemic lupus erythematosus	Systemic lupus erythematosus || ||	TRUE	igd	9	90810948	0.0039	3.1e-12	252348	ieu-a-89	Height || id:ieu-a-89	TRUE	reported	igd	2	TRUE
142	rs2802292	T	G	T	G	0.017	-0.0295588	0.576	NA	FALSE	FALSE	FALSE	ebi-a-GCST003156	6	108908518	0.0327969	14267	0.367446	Systemic lupus erythematosus || id:ebi-a-GCST003156	Systemic lupus erythematosus	Systemic lupus erythematosus || ||	TRUE	igd	6	108908518	0.003	6.7e-09	253197	ieu-a-89	Height || id:ieu-a-89	TRUE	reported	igd	2	TRUE
143	rs2806561	G	A	G	A	-0.027	-0.0618754	0.433	NA	FALSE	FALSE	FALSE	ebi-a-GCST003156	1	23504795	0.0319781	14267	0.0529993	Systemic lupus erythematosus || id:ebi-a-GCST003156	Systemic lupus erythematosus	Systemic lupus erythematosus || ||	TRUE	igd	1	23504795	0.0029	1.9e-20	253049	ieu-a-89	Height || id:ieu-a-89	TRUE	reported	igd	2	TRUE
144	rs2811594	G	A	G	A	0.024	-0.0487902	0.667	NA	FALSE	FALSE	FALSE	ebi-a-GCST003156	1	93343282	0.02892	14267	0.0915883	Systemic lupus erythematosus || id:ebi-a-GCST003156	Systemic lupus erythematosus	Systemic lupus erythematosus || ||	TRUE	igd	1	93343282	0.0032	4.1e-14	248861	ieu-a-89	Height || id:ieu-a-89	TRUE	reported	igd	2	TRUE
145	rs2815379	G	A	G	A	0.018	0.0618754	0.758	NA	FALSE	FALSE	FALSE	ebi-a-GCST003156	1	67510474	0.0343012	14267	0.0712492	Systemic lupus erythematosus || id:ebi-a-GCST003156	Systemic lupus erythematosus	Systemic lupus erythematosus || ||	TRUE	igd	1	67510474	0.0033	1.6e-08	246927	ieu-a-89	Height || id:ieu-a-89	TRUE	reported	igd	2	TRUE
146	rs2836288	A	C	A	C	-0.019	-0.0295588	0.534	NA	FALSE	FALSE	FALSE	ebi-a-GCST003156	21	39659766	0.0258722	14267	0.25325	Systemic lupus erythematosus || id:ebi-a-GCST003156	Systemic lupus erythematosus	Systemic lupus erythematosus || ||	TRUE	igd	21	39659766	0.0029	3.8e-11	252863	ieu-a-89	Height || id:ieu-a-89	TRUE	reported	igd	2	TRUE
147	rs2856321	A	G	A	G	-0.031	0.0304592	0.603	NA	FALSE	FALSE	FALSE	ebi-a-GCST003156	12	11855773	0.0315928	14267	0.334987	Systemic lupus erythematosus || id:ebi-a-GCST003156	Systemic lupus erythematosus	Systemic lupus erythematosus || ||	TRUE	igd	12	11855773	0.003	7.6e-24	253088	ieu-a-89	Height || id:ieu-a-89	TRUE	reported	igd	2	TRUE
148	rs2925155	T	C	T	C	-0.023	-0.0100503	0.333	NA	FALSE	FALSE	FALSE	ebi-a-GCST003156	8	75886297	0.052227	14267	0.847401	Systemic lupus erythematosus || id:ebi-a-GCST003156	Systemic lupus erythematosus	Systemic lupus erythematosus || ||	TRUE	igd	8	75886297	0.0034	9.8e-12	251324	ieu-a-89	Height || id:ieu-a-89	TRUE	reported	igd	2	TRUE
149	rs2970578	G	T	G	T	0.021	0.0392207	0.398	NA	FALSE	FALSE	FALSE	ebi-a-GCST003156	1	212098460	0.0273742	14267	0.151926	Systemic lupus erythematosus || id:ebi-a-GCST003156	Systemic lupus erythematosus	Systemic lupus erythematosus || ||	TRUE	igd	1	212098460	0.0031	1e-11	249303	ieu-a-89	Height || id:ieu-a-89	TRUE	reported	igd	2	TRUE
150	rs3017036	T	G	T	G	-0.021	-0.0100503	0.283	NA	FALSE	FALSE	FALSE	ebi-a-GCST003156	18	19312766	0.0249877	14267	0.687529	Systemic lupus erythematosus || id:ebi-a-GCST003156	Systemic lupus erythematosus	Systemic lupus erythematosus || ||	TRUE	igd	18	19312766	0.0036	4.2e-09	198209	ieu-a-89	Height || id:ieu-a-89	TRUE	reported	igd	2	TRUE
151	rs3103267	C	A	C	A	0.038	-0.0487902	0.636	NA	FALSE	FALSE	FALSE	ebi-a-GCST003156	2	232988582	0.032507	14267	0.133378	Systemic lupus erythematosus || id:ebi-a-GCST003156	Systemic lupus erythematosus	Systemic lupus erythematosus || ||	TRUE	igd	2	232988582	0.0033	1.4e-31	253218	ieu-a-89	Height || id:ieu-a-89	TRUE	reported	igd	2	TRUE
152	rs310421	T	G	T	G	0.032	-0.0295588	0.483	NA	FALSE	FALSE	FALSE	ebi-a-GCST003156	6	81792063	0.0256438	14267	0.249047	Systemic lupus erythematosus || id:ebi-a-GCST003156	Systemic lupus erythematosus	Systemic lupus erythematosus || ||	TRUE	igd	6	81792063	0.0029	3.3e-27	251441	ieu-a-89	Height || id:ieu-a-89	TRUE	reported	igd	2	TRUE
153	rs3118905	A	G	A	G	-0.058	-0.0304592	0.237	NA	FALSE	FALSE	FALSE	ebi-a-GCST003156	13	51105334	0.0309007	14267	0.324274	Systemic lupus erythematosus || id:ebi-a-GCST003156	Systemic lupus erythematosus	Systemic lupus erythematosus || ||	TRUE	igd	13	51105334	0.0033	1.1e-69	253095	ieu-a-89	Height || id:ieu-a-89	TRUE	reported	igd	2	TRUE
154	rs31203	C	T	C	T	-0.032	0.0295588	0.314	NA	FALSE	FALSE	FALSE	ebi-a-GCST003156	5	134351470	0.0330676	14267	0.37138	Systemic lupus erythematosus || id:ebi-a-GCST003156	Systemic lupus erythematosus	Systemic lupus erythematosus || ||	TRUE	igd	5	134351470	0.0032	1.1e-23	251500	ieu-a-89	Height || id:ieu-a-89	TRUE	reported	igd	2	TRUE
155	rs34651	T	C	T	C	-0.041	-0.0295588	0.905	NA	FALSE	FALSE	FALSE	ebi-a-GCST003156	5	72144005	0.0459877	14267	0.520383	Systemic lupus erythematosus || id:ebi-a-GCST003156	Systemic lupus erythematosus	Systemic lupus erythematosus || ||	TRUE	igd	5	72144005	0.0058	2.2e-12	251184	ieu-a-89	Height || id:ieu-a-89	TRUE	reported	igd	2	TRUE
156	rs3739707	A	C	A	C	-0.024	0.0392207	0.3	NA	FALSE	FALSE	FALSE	ebi-a-GCST003156	9	113792706	0.0288599	14267	0.174145	Systemic lupus erythematosus || id:ebi-a-GCST003156	Systemic lupus erythematosus	Systemic lupus erythematosus || ||	TRUE	igd	9	113792706	0.0035	4e-12	253199	ieu-a-89	Height || id:ieu-a-89	TRUE	reported	igd	2	TRUE
157	rs3755196	G	A	G	A	0.018	0.0295588	0.308	NA	FALSE	FALSE	FALSE	ebi-a-GCST003156	2	36773071	0.0265126	14267	0.264895	Systemic lupus erythematosus || id:ebi-a-GCST003156	Systemic lupus erythematosus	Systemic lupus erythematosus || ||	TRUE	igd	2	36773071	0.0032	3.4e-08	251166	ieu-a-89	Height || id:ieu-a-89	TRUE	reported	igd	2	TRUE
158	rs3764419	A	C	A	C	-0.041	-0.0618754	0.375	NA	FALSE	FALSE	FALSE	ebi-a-GCST003156	17	29164023	0.0310586	14267	0.0463468	Systemic lupus erythematosus || id:ebi-a-GCST003156	Systemic lupus erythematosus	Systemic lupus erythematosus || ||	TRUE	igd	17	29164023	0.003	2.7e-41	253012	ieu-a-89	Height || id:ieu-a-89	TRUE	reported	igd	2	TRUE
159	rs3790598	A	G	A	G	-0.026	-0.0202027	0.119	NA	FALSE	FALSE	FALSE	ebi-a-GCST003156	1	113196896	0.0319873	14267	0.527659	Systemic lupus erythematosus || id:ebi-a-GCST003156	Systemic lupus erythematosus	Systemic lupus erythematosus || ||	TRUE	igd	1	113196896	0.0041	2.4e-10	250838	ieu-a-89	Height || id:ieu-a-89	TRUE	reported	igd	2	TRUE
160	rs3791679	G	A	G	A	-0.06	-0.040822	0.28	NA	FALSE	FALSE	FALSE	ebi-a-GCST003156	2	56096892	0.0352308	14267	0.246578	Systemic lupus erythematosus || id:ebi-a-GCST003156	Systemic lupus erythematosus	Systemic lupus erythematosus || ||	TRUE	igd	2	56096892	0.0035	2.4e-67	252225	ieu-a-89	Height || id:ieu-a-89	TRUE	reported	igd	2	TRUE
161	rs3802758	A	G	A	G	0.039	0.0833816	0.966	NA	FALSE	FALSE	FALSE	ebi-a-GCST003156	11	45936035	0.0583344	14267	0.152897	Systemic lupus erythematosus || id:ebi-a-GCST003156	Systemic lupus erythematosus	Systemic lupus erythematosus || ||	TRUE	igd	11	45936035	0.0066	2.2e-09	241017	ieu-a-89	Height || id:ieu-a-89	TRUE	reported	igd	2	TRUE
162	rs3807931	A	G	A	G	0.027	-0.0512933	0.408	NA	FALSE	FALSE	FALSE	ebi-a-GCST003156	7	20381674	0.0322262	14267	0.11146	Systemic lupus erythematosus || id:ebi-a-GCST003156	Systemic lupus erythematosus	Systemic lupus erythematosus || ||	TRUE	igd	7	20381674	0.0029	1.2e-19	253047	ieu-a-89	Height || id:ieu-a-89	TRUE	reported	igd	2	TRUE
163	rs3814333	T	C	T	C	0.049	0.0198026	0.342	NA	FALSE	FALSE	FALSE	ebi-a-GCST003156	1	184007119	0.0272093	14267	0.466743	Systemic lupus erythematosus || id:ebi-a-GCST003156	Systemic lupus erythematosus	Systemic lupus erythematosus || ||	TRUE	igd	1	184007119	0.0032	4.8e-51	250881	ieu-a-89	Height || id:ieu-a-89	TRUE	reported	igd	2	TRUE
164	rs3818416	C	A	C	A	0.021	0.0100503	0.792	NA	FALSE	FALSE	FALSE	ebi-a-GCST003156	13	78474468	0.0621634	14267	0.871561	Systemic lupus erythematosus || id:ebi-a-GCST003156	Systemic lupus erythematosus	Systemic lupus erythematosus || ||	TRUE	igd	13	78474468	0.0035	1.7e-09	253125	ieu-a-89	Height || id:ieu-a-89	TRUE	reported	igd	2	TRUE
165	rs3868143	C	T	C	T	-0.033	0.00995033	0.075	NA	FALSE	FALSE	FALSE	ebi-a-GCST003156	16	67328453	0.0419624	14267	0.81256	Systemic lupus erythematosus || id:ebi-a-GCST003156	Systemic lupus erythematosus	Systemic lupus erythematosus || ||	TRUE	igd	16	67328453	0.0055	2.6e-09	252215	ieu-a-89	Height || id:ieu-a-89	TRUE	reported	igd	2	TRUE
166	rs389663	C	T	C	T	-0.022	0.0202027	0.683	NA	FALSE	FALSE	FALSE	ebi-a-GCST003156	6	117868051	0.0389458	14267	0.603943	Systemic lupus erythematosus || id:ebi-a-GCST003156	Systemic lupus erythematosus	Systemic lupus erythematosus || ||	TRUE	igd	6	117868051	0.0031	2.5e-12	253192	ieu-a-89	Height || id:ieu-a-89	TRUE	reported	igd	2	TRUE
167	rs4146850	A	G	A	G	0.018	0.0100503	0.492	NA	FALSE	FALSE	FALSE	ebi-a-GCST003156	6	169347106	0.0196553	14267	0.60912	Systemic lupus erythematosus || id:ebi-a-GCST003156	Systemic lupus erythematosus	Systemic lupus erythematosus || ||	TRUE	igd	6	169347106	0.0029	1.2e-09	253196	ieu-a-89	Height || id:ieu-a-89	TRUE	reported	igd	2	TRUE
168	rs42039	T	C	T	C	0.068	-0.0100503	0.283	NA	FALSE	FALSE	FALSE	ebi-a-GCST003156	7	92244422	0.0336577	14267	0.765242	Systemic lupus erythematosus || id:ebi-a-GCST003156	Systemic lupus erythematosus	Systemic lupus erythematosus || ||	TRUE	igd	7	92244422	0.0034	3.8e-88	252534	ieu-a-89	Height || id:ieu-a-89	TRUE	reported	igd	2	TRUE
169	rs4239020	T	C	T	C	-0.021	-0.0198026	0.708	NA	FALSE	FALSE	FALSE	ebi-a-GCST003156	17	80176641	0.0293844	14267	0.500365	Systemic lupus erythematosus || id:ebi-a-GCST003156	Systemic lupus erythematosus	Systemic lupus erythematosus || ||	TRUE	igd	17	80176641	0.0031	8.8e-12	253180	ieu-a-89	Height || id:ieu-a-89	TRUE	reported	igd	2	TRUE
170	rs4246079	G	A	G	A	0.038	-0.0582689	0.9	NA	FALSE	FALSE	FALSE	ebi-a-GCST003156	6	6889818	0.0424687	14267	0.17005	Systemic lupus erythematosus || id:ebi-a-GCST003156	Systemic lupus erythematosus	Systemic lupus erythematosus || ||	TRUE	igd	6	6889818	0.005	4.5e-14	236696	ieu-a-89	Height || id:ieu-a-89	TRUE	reported	igd	2	TRUE
171	rs425277	T	C	T	C	0.028	-0.0202027	0.28	NA	FALSE	FALSE	FALSE	ebi-a-GCST003156	1	2069172	0.0286003	14267	0.479952	Systemic lupus erythematosus || id:ebi-a-GCST003156	Systemic lupus erythematosus	Systemic lupus erythematosus || ||	TRUE	igd	1	2069172	0.0033	1.2e-17	252521	ieu-a-89	Height || id:ieu-a-89	TRUE	reported	igd	2	TRUE
172	rs429433	G	A	G	A	-0.046	-0.0676586	0.95	NA	FALSE	FALSE	FALSE	ebi-a-GCST003156	8	8747894	0.0592807	14267	0.253734	Systemic lupus erythematosus || id:ebi-a-GCST003156	Systemic lupus erythematosus	Systemic lupus erythematosus || ||	TRUE	igd	8	8747894	0.0071	1.3e-10	251042	ieu-a-89	Height || id:ieu-a-89	TRUE	reported	igd	2	TRUE
173	rs4320932	C	T	C	T	-0.029	0.0676586	0.2	NA	FALSE	FALSE	FALSE	ebi-a-GCST003156	11	2171601	0.032972	14267	0.0401689	Systemic lupus erythematosus || id:ebi-a-GCST003156	Systemic lupus erythematosus	Systemic lupus erythematosus || ||	TRUE	igd	11	2171601	0.0041	2.3e-12	241931	ieu-a-89	Height || id:ieu-a-89	TRUE	reported	igd	2	TRUE
174	rs4325879	T	C	T	C	-0.021	-0.0833816	0.264	NA	FALSE	FALSE	FALSE	ebi-a-GCST003156	3	156851984	0.0325615	14267	0.0104448	Systemic lupus erythematosus || id:ebi-a-GCST003156	Systemic lupus erythematosus	Systemic lupus erythematosus || ||	TRUE	igd	3	156851984	0.0035	3.2e-09	250163	ieu-a-89	Height || id:ieu-a-89	TRUE	reported	igd	2	TRUE
175	rs4369779	C	T	C	T	0.056	-0.00995033	0.742	NA	FALSE	FALSE	FALSE	ebi-a-GCST003156	18	20735408	0.0409471	14267	0.808002	Systemic lupus erythematosus || id:ebi-a-GCST003156	Systemic lupus erythematosus	Systemic lupus erythematosus || ||	TRUE	igd	18	20735408	0.0036	1.5e-53	253192	ieu-a-89	Height || id:ieu-a-89	TRUE	reported	igd	2	TRUE
176	rs4371882	G	A	G	A	0.027	0.00995033	0.167	NA	FALSE	FALSE	FALSE	ebi-a-GCST003156	6	7793169	0.0283506	14267	0.725608	Systemic lupus erythematosus || id:ebi-a-GCST003156	Systemic lupus erythematosus	Systemic lupus erythematosus || ||	TRUE	igd	6	7793169	0.0038	1.1e-12	240737	ieu-a-89	Height || id:ieu-a-89	TRUE	reported	igd	2	TRUE
177	rs445151	T	C	T	C	0.022	0.0304592	0.831	NA	FALSE	FALSE	FALSE	ebi-a-GCST003156	2	33297412	0.0404359	14267	0.451287	Systemic lupus erythematosus || id:ebi-a-GCST003156	Systemic lupus erythematosus	Systemic lupus erythematosus || ||	TRUE	igd	2	33297412	0.0038	5.1e-09	250845	ieu-a-89	Height || id:ieu-a-89	TRUE	reported	igd	2	TRUE
178	rs4461027	T	C	T	C	0.028	0.0512933	0.65	NA	FALSE	FALSE	FALSE	ebi-a-GCST003156	15	74211548	0.0300309	14267	0.0876335	Systemic lupus erythematosus || id:ebi-a-GCST003156	Systemic lupus erythematosus	Systemic lupus erythematosus || ||	TRUE	igd	15	74211548	0.0031	7.5e-20	249376	ieu-a-89	Height || id:ieu-a-89	TRUE	reported	igd	2	TRUE
179	rs4542783	C	T	C	T	-0.032	0.0295588	0.388	NA	FALSE	FALSE	FALSE	ebi-a-GCST003156	19	8642160	0.0301299	14267	0.326571	Systemic lupus erythematosus || id:ebi-a-GCST003156	Systemic lupus erythematosus	Systemic lupus erythematosus || ||	TRUE	igd	19	8642160	0.0039	1.2e-15	169942	ieu-a-89	Height || id:ieu-a-89	TRUE	reported	igd	2	TRUE
180	rs4624820	A	G	A	G	0.018	0.0512933	0.4	NA	FALSE	FALSE	FALSE	ebi-a-GCST003156	5	141681788	0.0283839	14267	0.0707424	Systemic lupus erythematosus || id:ebi-a-GCST003156	Systemic lupus erythematosus	Systemic lupus erythematosus || ||	TRUE	igd	5	141681788	0.0029	1e-09	251343	ieu-a-89	Height || id:ieu-a-89	TRUE	reported	igd	2	TRUE
181	rs4675945	T	G	T	G	-0.02	0.0198026	0.358	NA	FALSE	FALSE	FALSE	ebi-a-GCST003156	2	242428809	0.0316745	14267	0.531846	Systemic lupus erythematosus || id:ebi-a-GCST003156	Systemic lupus erythematosus	Systemic lupus erythematosus || ||	TRUE	igd	2	242428809	0.003	3.3e-11	253153	ieu-a-89	Height || id:ieu-a-89	TRUE	reported	igd	2	TRUE
182	rs4721810	C	A	C	A	-0.031	-0.0392207	0.85	NA	FALSE	FALSE	FALSE	ebi-a-GCST003156	7	19652356	0.0353519	14267	0.267242	Systemic lupus erythematosus || id:ebi-a-GCST003156	Systemic lupus erythematosus	Systemic lupus erythematosus || ||	TRUE	igd	7	19652356	0.0044	5.5e-12	243266	ieu-a-89	Height || id:ieu-a-89	TRUE	reported	igd	2	TRUE
183	rs4733724	G	A	G	A	-0.05	0.00995033	0.192	NA	FALSE	FALSE	FALSE	ebi-a-GCST003156	8	130723728	0.0282254	14267	0.724439	Systemic lupus erythematosus || id:ebi-a-GCST003156	Systemic lupus erythematosus	Systemic lupus erythematosus || ||	TRUE	igd	8	130723728	0.0037	1.4e-41	252637	ieu-a-89	Height || id:ieu-a-89	TRUE	reported	igd	2	TRUE
184	rs4745948	A	G	A	G	0.021	0.00995033	0.567	NA	FALSE	FALSE	FALSE	ebi-a-GCST003156	10	69937987	0.0327694	14267	0.761397	Systemic lupus erythematosus || id:ebi-a-GCST003156	Systemic lupus erythematosus	Systemic lupus erythematosus || ||	TRUE	igd	10	69937987	0.0029	2.7e-13	253212	ieu-a-89	Height || id:ieu-a-89	TRUE	reported	igd	2	TRUE
185	rs4748978	T	C	T	C	-0.018	0.0304592	0.585	NA	FALSE	FALSE	FALSE	ebi-a-GCST003156	10	25052109	0.0280229	14267	0.277063	Systemic lupus erythematosus || id:ebi-a-GCST003156	Systemic lupus erythematosus	Systemic lupus erythematosus || ||	TRUE	igd	10	25052109	0.0031	4.3e-09	252094	ieu-a-89	Height || id:ieu-a-89	TRUE	reported	igd	2	TRUE
186	rs4767473	A	G	A	G	0.025	0.0943107	0.85	NA	FALSE	FALSE	FALSE	ebi-a-GCST003156	12	117365506	0.0419332	14267	0.0245081	Systemic lupus erythematosus || id:ebi-a-GCST003156	Systemic lupus erythematosus	Systemic lupus erythematosus || ||	TRUE	igd	12	117365506	0.0044	3e-08	252674	ieu-a-89	Height || id:ieu-a-89	TRUE	reported	igd	2	TRUE
187	rs4803468	G	A	G	A	-0.03	0.0304592	0.602	NA	FALSE	FALSE	FALSE	ebi-a-GCST003156	19	41922352	0.0310957	14267	0.327317	Systemic lupus erythematosus || id:ebi-a-GCST003156	Systemic lupus erythematosus	Systemic lupus erythematosus || ||	TRUE	igd	19	41922352	0.0031	1.7e-21	244567	ieu-a-89	Height || id:ieu-a-89	TRUE	reported	igd	2	TRUE
188	rs4806934	G	A	G	A	0.029	0.0198026	0.367	NA	FALSE	FALSE	FALSE	ebi-a-GCST003156	19	3432252	0.0264384	14267	0.453851	Systemic lupus erythematosus || id:ebi-a-GCST003156	Systemic lupus erythematosus	Systemic lupus erythematosus || ||	TRUE	igd	19	3432252	0.0031	1.3e-20	246763	ieu-a-89	Height || id:ieu-a-89	TRUE	reported	igd	2	TRUE
189	rs4812888	A	G	A	G	0.021	-0.0295588	0.7	NA	FALSE	FALSE	FALSE	ebi-a-GCST003156	20	35840535	0.0399071	14267	0.458881	Systemic lupus erythematosus || id:ebi-a-GCST003156	Systemic lupus erythematosus	Systemic lupus erythematosus || ||	TRUE	igd	20	35840535	0.0037	1.4e-08	253043	ieu-a-89	Height || id:ieu-a-89	TRUE	reported	igd	2	TRUE
190	rs4821890	A	G	A	G	0.017	-0.00995033	0.733	NA	FALSE	FALSE	FALSE	ebi-a-GCST003156	22	39777523	0.0206555	14267	0.630001	Systemic lupus erythematosus || id:ebi-a-GCST003156	Systemic lupus erythematosus	Systemic lupus erythematosus || ||	TRUE	igd	22	39777523	0.0031	4.2e-08	253204	ieu-a-89	Height || id:ieu-a-89	TRUE	reported	igd	2	TRUE
191	rs4868126	G	T	G	T	0.036	0.0100503	0.65	NA	FALSE	FALSE	FALSE	ebi-a-GCST003156	5	171283469	0.0264659	14267	0.704133	Systemic lupus erythematosus || id:ebi-a-GCST003156	Systemic lupus erythematosus	Systemic lupus erythematosus || ||	TRUE	igd	5	171283469	0.0032	2.8e-29	246455	ieu-a-89	Height || id:ieu-a-89	TRUE	reported	igd	2	TRUE
192	rs4876357	C	T	C	T	-0.017	0.0202027	0.567	NA	FALSE	FALSE	FALSE	ebi-a-GCST003156	8	117509887	0.0275766	14267	0.4638	Systemic lupus erythematosus || id:ebi-a-GCST003156	Systemic lupus erythematosus	Systemic lupus erythematosus || ||	TRUE	igd	8	117509887	0.0029	4.3e-09	252987	ieu-a-89	Height || id:ieu-a-89	TRUE	reported	igd	2	TRUE
193	rs4930585	C	T	C	T	0.028	0.0512933	0.825	NA	FALSE	FALSE	FALSE	ebi-a-GCST003156	11	68411347	0.0437463	14267	0.240989	Systemic lupus erythematosus || id:ebi-a-GCST003156	Systemic lupus erythematosus	Systemic lupus erythematosus || ||	TRUE	igd	11	68411347	0.0041	4.4e-12	253184	ieu-a-89	Height || id:ieu-a-89	TRUE	reported	igd	2	TRUE
194	rs4939837	G	A	G	A	-0.019	0.0100503	0.658	NA	FALSE	FALSE	FALSE	ebi-a-GCST003156	18	46487998	0.0423409	14267	0.812372	Systemic lupus erythematosus || id:ebi-a-GCST003156	Systemic lupus erythematosus	Systemic lupus erythematosus || ||	TRUE	igd	18	46487998	0.0033	1.1e-08	247117	ieu-a-89	Height || id:ieu-a-89	TRUE	reported	igd	2	TRUE
195	rs4986172	T	C	T	C	-0.034	-0.0202027	0.325	NA	FALSE	FALSE	FALSE	ebi-a-GCST003156	17	43216281	0.0345243	14267	0.558432	Systemic lupus erythematosus || id:ebi-a-GCST003156	Systemic lupus erythematosus	Systemic lupus erythematosus || ||	TRUE	igd	17	43216281	0.0032	7.6e-27	239604	ieu-a-89	Height || id:ieu-a-89	TRUE	reported	igd	2	TRUE
196	rs552707	C	T	C	T	-0.046	-0.0861777	0.686	NA	FALSE	FALSE	FALSE	ebi-a-GCST003156	7	28205303	0.0317667	14267	0.00667114	Systemic lupus erythematosus || id:ebi-a-GCST003156	Systemic lupus erythematosus	Systemic lupus erythematosus || ||	TRUE	igd	7	28205303	0.0032	9.3e-46	251606	ieu-a-89	Height || id:ieu-a-89	TRUE	reported	igd	2	TRUE
197	rs568610	T	C	T	C	0.022	-0.0304592	0.208	NA	FALSE	FALSE	FALSE	ebi-a-GCST003156	8	27527995	0.0351368	14267	0.386011	Systemic lupus erythematosus || id:ebi-a-GCST003156	Systemic lupus erythematosus	Systemic lupus erythematosus || ||	TRUE	igd	8	27527995	0.0034	1.4e-10	251997	ieu-a-89	Height || id:ieu-a-89	TRUE	reported	igd	2	TRUE
198	rs5742915	C	T	C	T	0.035	0.0487902	0.55	NA	FALSE	FALSE	FALSE	ebi-a-GCST003156	15	74336633	0.0277015	14267	0.0781898	Systemic lupus erythematosus || id:ebi-a-GCST003156	Systemic lupus erythematosus	Systemic lupus erythematosus || ||	TRUE	igd	15	74336633	0.0031	1.5e-29	250615	ieu-a-89	Height || id:ieu-a-89	TRUE	reported	igd	2	TRUE
199	rs584828	T	C	T	C	-0.025	0.0392207	0.433	NA	FALSE	FALSE	FALSE	ebi-a-GCST003156	17	38599230	0.0268024	14267	0.143378	Systemic lupus erythematosus || id:ebi-a-GCST003156	Systemic lupus erythematosus	Systemic lupus erythematosus || ||	TRUE	igd	17	38599230	0.003	3.5e-17	252056	ieu-a-89	Height || id:ieu-a-89	TRUE	reported	igd	2	TRUE
200	rs593133	C	T	C	T	0.025	0.0487902	0.161	NA	FALSE	FALSE	FALSE	ebi-a-GCST003156	1	32355180	0.0338422	14267	0.149388	Systemic lupus erythematosus || id:ebi-a-GCST003156	Systemic lupus erythematosus	Systemic lupus erythematosus || ||	TRUE	igd	1	32355180	0.0037	1.5e-11	250801	ieu-a-89	Height || id:ieu-a-89	TRUE	reported	igd	2	TRUE
201	rs6047319	A	G	A	G	-0.019	0.0512933	0.658	NA	FALSE	FALSE	FALSE	ebi-a-GCST003156	20	21218345	0.0338004	14267	0.129132	Systemic lupus erythematosus || id:ebi-a-GCST003156	Systemic lupus erythematosus	Systemic lupus erythematosus || ||	TRUE	igd	20	21218345	0.0032	1.2e-09	252386	ieu-a-89	Height || id:ieu-a-89	TRUE	reported	igd	2	TRUE
202	rs606452	C	A	C	A	-0.043	-0.0198026	0.842	NA	FALSE	FALSE	FALSE	ebi-a-GCST003156	11	75276178	0.0405246	14267	0.625085	Systemic lupus erythematosus || id:ebi-a-GCST003156	Systemic lupus erythematosus	Systemic lupus erythematosus || ||	TRUE	igd	11	75276178	0.0043	1.9e-23	250425	ieu-a-89	Height || id:ieu-a-89	TRUE	reported	igd	2	TRUE
203	rs6435143	C	A	C	A	-0.019	-0.0392207	0.558	NA	FALSE	FALSE	FALSE	ebi-a-GCST003156	2	203194256	0.0262269	14267	0.1348	Systemic lupus erythematosus || id:ebi-a-GCST003156	Systemic lupus erythematosus	Systemic lupus erythematosus || ||	TRUE	igd	2	203194256	0.003	1.5e-10	252958	ieu-a-89	Height || id:ieu-a-89	TRUE	reported	igd	2	TRUE
204	rs6439168	G	A	G	A	0.037	-0.0295588	0.817	NA	FALSE	FALSE	FALSE	ebi-a-GCST003156	3	129050943	0.0318246	14267	0.352991	Systemic lupus erythematosus || id:ebi-a-GCST003156	Systemic lupus erythematosus	Systemic lupus erythematosus || ||	TRUE	igd	3	129050943	0.0036	7.7e-25	253122	ieu-a-89	Height || id:ieu-a-89	TRUE	reported	igd	2	TRUE
205	rs6441170	C	T	C	T	0.022	0.00995033	0.362	NA	FALSE	FALSE	FALSE	ebi-a-GCST003156	3	157806960	0.0378604	14267	0.792691	Systemic lupus erythematosus || id:ebi-a-GCST003156	Systemic lupus erythematosus	Systemic lupus erythematosus || ||	TRUE	igd	3	157806960	0.003	9.7e-13	253214	ieu-a-89	Height || id:ieu-a-89	TRUE	reported	igd	2	TRUE
206	rs648831	T	C	T	C	0.031	-0.0392207	0.492	NA	FALSE	FALSE	FALSE	ebi-a-GCST003156	6	80956208	0.0303071	14267	0.195627	Systemic lupus erythematosus || id:ebi-a-GCST003156	Systemic lupus erythematosus	Systemic lupus erythematosus || ||	TRUE	igd	6	80956208	0.003	2.6e-26	251161	ieu-a-89	Height || id:ieu-a-89	TRUE	reported	igd	2	TRUE
207	rs6544650	G	A	G	A	0.018	-0.0833816	0.417	NA	FALSE	FALSE	FALSE	ebi-a-GCST003156	2	43616812	0.0311777	14267	0.00748618	Systemic lupus erythematosus || id:ebi-a-GCST003156	Systemic lupus erythematosus	Systemic lupus erythematosus || ||	TRUE	igd	2	43616812	0.003	4.2e-09	251946	ieu-a-89	Height || id:ieu-a-89	TRUE	reported	igd	2	TRUE
208	rs6556312	T	G	T	G	0.031	0.0487902	0.15	NA	FALSE	FALSE	FALSE	ebi-a-GCST003156	5	176789719	0.0407145	14267	0.230781	Systemic lupus erythematosus || id:ebi-a-GCST003156	Systemic lupus erythematosus	Systemic lupus erythematosus || ||	TRUE	igd	5	176789719	0.0042	1.1e-13	244961	ieu-a-89	Height || id:ieu-a-89	TRUE	reported	igd	2	TRUE
209	rs6584575	A	G	A	G	0.034	0.0676586	0.08	NA	FALSE	FALSE	FALSE	ebi-a-GCST003156	10	105577409	0.0478959	14267	0.157768	Systemic lupus erythematosus || id:ebi-a-GCST003156	Systemic lupus erythematosus	Systemic lupus erythematosus || ||	TRUE	igd	10	105577409	0.0052	9.5e-11	247631	ieu-a-89	Height || id:ieu-a-89	TRUE	reported	igd	2	TRUE
210	rs6600365	T	C	T	C	-0.027	-0.00995033	0.6	NA	FALSE	FALSE	FALSE	ebi-a-GCST003156	1	41556253	0.0313736	14267	0.751125	Systemic lupus erythematosus || id:ebi-a-GCST003156	Systemic lupus erythematosus	Systemic lupus erythematosus || ||	TRUE	igd	1	41556253	0.0029	1.7e-20	253237	ieu-a-89	Height || id:ieu-a-89	TRUE	reported	igd	2	TRUE
211	rs6658835	G	A	G	A	0.022	-0.0100503	0.233	NA	FALSE	FALSE	FALSE	ebi-a-GCST003156	1	218520995	0.0334866	14267	0.764079	Systemic lupus erythematosus || id:ebi-a-GCST003156	Systemic lupus erythematosus	Systemic lupus erythematosus || ||	TRUE	igd	1	218520995	0.0034	3.6e-10	247800	ieu-a-89	Height || id:ieu-a-89	TRUE	reported	igd	2	TRUE
212	rs6684205	G	A	G	A	0.034	0.0295588	0.186	NA	FALSE	FALSE	FALSE	ebi-a-GCST003156	1	218609702	0.0294307	14267	0.315208	Systemic lupus erythematosus || id:ebi-a-GCST003156	Systemic lupus erythematosus	Systemic lupus erythematosus || ||	TRUE	igd	1	218609702	0.0032	1.5e-26	252175	ieu-a-89	Height || id:ieu-a-89	TRUE	reported	igd	2	TRUE
213	rs6691924	T	C	T	C	0.032	0.0725707	0.85	NA	FALSE	FALSE	FALSE	ebi-a-GCST003156	1	54954245	0.0499026	14267	0.145878	Systemic lupus erythematosus || id:ebi-a-GCST003156	Systemic lupus erythematosus	Systemic lupus erythematosus || ||	TRUE	igd	1	54954245	0.005	2.4e-10	250011	ieu-a-89	Height || id:ieu-a-89	TRUE	reported	igd	2	TRUE
214	rs6713865	G	A	G	A	-0.031	0.0295588	0.183	NA	FALSE	FALSE	FALSE	ebi-a-GCST003156	2	23899807	0.0322266	14267	0.359028	Systemic lupus erythematosus || id:ebi-a-GCST003156	Systemic lupus erythematosus	Systemic lupus erythematosus || ||	TRUE	igd	2	23899807	0.004	5.3e-15	252126	ieu-a-89	Height || id:ieu-a-89	TRUE	reported	igd	2	TRUE
215	rs6739772	G	A	G	A	0.02	-0.0582689	0.767	NA	FALSE	FALSE	FALSE	ebi-a-GCST003156	2	241840711	0.0284351	14267	0.0404436	Systemic lupus erythematosus || id:ebi-a-GCST003156	Systemic lupus erythematosus	Systemic lupus erythematosus || ||	TRUE	igd	2	241840711	0.0032	1.4e-09	251096	ieu-a-89	Height || id:ieu-a-89	TRUE	reported	igd	2	TRUE
216	rs6869670	C	T	C	T	0.024	0.0392207	0.108	NA	FALSE	FALSE	FALSE	ebi-a-GCST003156	5	64549415	0.0384338	14267	0.307503	Systemic lupus erythematosus || id:ebi-a-GCST003156	Systemic lupus erythematosus	Systemic lupus erythematosus || ||	TRUE	igd	5	64549415	0.0041	4.5e-09	253051	ieu-a-89	Height || id:ieu-a-89	TRUE	reported	igd	2	TRUE
217	rs6903732	A	C	A	C	0.017	0.0202027	0.576	NA	FALSE	FALSE	FALSE	ebi-a-GCST003156	6	126258619	0.0349733	14267	0.563494	Systemic lupus erythematosus || id:ebi-a-GCST003156	Systemic lupus erythematosus	Systemic lupus erythematosus || ||	TRUE	igd	6	126258619	0.003	2.1e-08	253003	ieu-a-89	Height || id:ieu-a-89	TRUE	reported	igd	2	TRUE
218	rs6919321	A	G	A	G	0.021	0.0304592	0.625	NA	FALSE	FALSE	FALSE	ebi-a-GCST003156	6	33724004	0.0272984	14267	0.264514	Systemic lupus erythematosus || id:ebi-a-GCST003156	Systemic lupus erythematosus	Systemic lupus erythematosus || ||	TRUE	igd	6	33724004	0.003	4.7e-12	251431	ieu-a-89	Height || id:ieu-a-89	TRUE	reported	igd	2	TRUE
219	rs6920372	A	G	A	G	-0.025	0.00995033	0.364	NA	FALSE	FALSE	FALSE	ebi-a-GCST003156	6	109723939	0.0243283	14267	0.682538	Systemic lupus erythematosus || id:ebi-a-GCST003156	Systemic lupus erythematosus	Systemic lupus erythematosus || ||	TRUE	igd	6	109723939	0.0029	1.7e-17	253178	ieu-a-89	Height || id:ieu-a-89	TRUE	reported	igd	2	TRUE
220	rs6952113	A	G	A	G	-0.018	-0.040822	0.375	NA	FALSE	FALSE	FALSE	ebi-a-GCST003156	7	120777619	0.0268013	14267	0.127725	Systemic lupus erythematosus || id:ebi-a-GCST003156	Systemic lupus erythematosus	Systemic lupus erythematosus || ||	TRUE	igd	7	120777619	0.003	1.2e-09	253186	ieu-a-89	Height || id:ieu-a-89	TRUE	reported	igd	2	TRUE
221	rs6962887	G	T	G	T	-0.023	-0.0512933	0.345	NA	FALSE	FALSE	FALSE	ebi-a-GCST003156	7	135045786	0.0293447	14267	0.0804711	Systemic lupus erythematosus || id:ebi-a-GCST003156	Systemic lupus erythematosus	Systemic lupus erythematosus || ||	TRUE	igd	7	135045786	0.0034	6.1e-11	247638	ieu-a-89	Height || id:ieu-a-89	TRUE	reported	igd	2	TRUE
222	rs7033487	C	T	C	T	-0.037	-0.0100503	0.225	NA	FALSE	FALSE	FALSE	ebi-a-GCST003156	9	119129257	0.0721337	14267	0.88919	Systemic lupus erythematosus || id:ebi-a-GCST003156	Systemic lupus erythematosus	Systemic lupus erythematosus || ||	TRUE	igd	9	119129257	0.0036	1.1e-24	252999	ieu-a-89	Height || id:ieu-a-89	TRUE	reported	igd	2	TRUE
223	rs7043114	T	C	T	C	-0.029	0.0100503	0.517	NA	FALSE	FALSE	FALSE	ebi-a-GCST003156	9	95387983	0.0228991	14267	0.660736	Systemic lupus erythematosus || id:ebi-a-GCST003156	Systemic lupus erythematosus	Systemic lupus erythematosus || ||	TRUE	igd	9	95387983	0.0029	1.8e-22	253188	ieu-a-89	Height || id:ieu-a-89	TRUE	reported	igd	2	TRUE
224	rs7069985	G	A	G	A	0.023	0.0295588	0.192	NA	FALSE	FALSE	FALSE	ebi-a-GCST003156	10	27890831	0.0378047	14267	0.434284	Systemic lupus erythematosus || id:ebi-a-GCST003156	Systemic lupus erythematosus	Systemic lupus erythematosus || ||	TRUE	igd	10	27890831	0.0034	1.6e-11	253102	ieu-a-89	Height || id:ieu-a-89	TRUE	reported	igd	2	TRUE
225	rs713140	G	A	G	A	-0.018	-0.0202027	0.317	NA	FALSE	FALSE	FALSE	ebi-a-GCST003156	4	144317867	0.0240084	14267	0.400077	Systemic lupus erythematosus || id:ebi-a-GCST003156	Systemic lupus erythematosus	Systemic lupus erythematosus || ||	TRUE	igd	4	144317867	0.003	4.7e-09	253085	ieu-a-89	Height || id:ieu-a-89	TRUE	reported	igd	2	TRUE
226	rs7162825	T	C	T	C	0.016	0.0487902	0.517	NA	FALSE	FALSE	FALSE	ebi-a-GCST003156	15	63439186	0.0267549	14267	0.0682134	Systemic lupus erythematosus || id:ebi-a-GCST003156	Systemic lupus erythematosus	Systemic lupus erythematosus || ||	TRUE	igd	15	63439186	0.0029	3.6e-08	253173	ieu-a-89	Height || id:ieu-a-89	TRUE	reported	igd	2	TRUE
227	rs717052	A	G	A	G	-0.025	0.0582689	0.133	NA	FALSE	FALSE	FALSE	ebi-a-GCST003156	11	120180479	0.0390573	14267	0.13573	Systemic lupus erythematosus || id:ebi-a-GCST003156	Systemic lupus erythematosus	Systemic lupus erythematosus || ||	TRUE	igd	11	120180479	0.0044	6.4e-09	243045	ieu-a-89	Height || id:ieu-a-89	TRUE	reported	igd	2	TRUE
228	rs7178424	T	C	T	C	-0.021	0.076961	0.483	NA	FALSE	FALSE	FALSE	ebi-a-GCST003156	15	62380259	0.0274941	14267	0.0051233	Systemic lupus erythematosus || id:ebi-a-GCST003156	Systemic lupus erythematosus	Systemic lupus erythematosus || ||	TRUE	igd	15	62380259	0.003	5e-13	251772	ieu-a-89	Height || id:ieu-a-89	TRUE	reported	igd	2	TRUE
229	rs720390	A	G	A	G	0.035	-0.0304592	0.383	NA	FALSE	FALSE	FALSE	ebi-a-GCST003156	3	185548683	0.0302597	14267	0.314131	Systemic lupus erythematosus || id:ebi-a-GCST003156	Systemic lupus erythematosus	Systemic lupus erythematosus || ||	TRUE	igd	3	185548683	0.0031	1.2e-29	251801	ieu-a-89	Height || id:ieu-a-89	TRUE	reported	igd	2	TRUE
230	rs7220557	C	T	C	T	0.024	-0.0304592	0.133	NA	FALSE	FALSE	FALSE	ebi-a-GCST003156	17	79392089	0.0339874	14267	0.370151	Systemic lupus erythematosus || id:ebi-a-GCST003156	Systemic lupus erythematosus	Systemic lupus erythematosus || ||	TRUE	igd	17	79392089	0.0042	1.3e-08	226259	ieu-a-89	Height || id:ieu-a-89	TRUE	reported	igd	2	TRUE
231	rs724016	G	A	G	A	0.078	-0.0304592	0.483	NA	FALSE	FALSE	FALSE	ebi-a-GCST003156	3	141105570	0.0323645	14267	0.346638	Systemic lupus erythematosus || id:ebi-a-GCST003156	Systemic lupus erythematosus	Systemic lupus erythematosus || ||	TRUE	igd	3	141105570	0.0029	3.2e-158	252972	ieu-a-89	Height || id:ieu-a-89	TRUE	reported	igd	2	TRUE
232	rs7273787	G	A	G	A	0.022	-0.0100503	0.333	NA	FALSE	FALSE	FALSE	ebi-a-GCST003156	20	4098567	0.0301587	14267	0.738947	Systemic lupus erythematosus || id:ebi-a-GCST003156	Systemic lupus erythematosus	Systemic lupus erythematosus || ||	TRUE	igd	20	4098567	0.0031	2.8e-12	252343	ieu-a-89	Height || id:ieu-a-89	TRUE	reported	igd	2	TRUE
233	rs7274811	T	G	T	G	-0.045	-0.0833816	0.2	NA	FALSE	FALSE	FALSE	ebi-a-GCST003156	20	32333181	0.0363213	14267	0.021695	Systemic lupus erythematosus || id:ebi-a-GCST003156	Systemic lupus erythematosus	Systemic lupus erythematosus || ||	TRUE	igd	20	32333181	0.0035	5.5e-38	252287	ieu-a-89	Height || id:ieu-a-89	TRUE	reported	igd	2	TRUE
234	rs7319045	G	A	G	A	-0.024	0.0100503	0.61	NA	FALSE	FALSE	FALSE	ebi-a-GCST003156	13	92024574	0.034246	14267	0.769159	Systemic lupus erythematosus || id:ebi-a-GCST003156	Systemic lupus erythematosus	Systemic lupus erythematosus || ||	TRUE	igd	13	92024574	0.003	8.4e-15	251823	ieu-a-89	Height || id:ieu-a-89	TRUE	reported	igd	2	TRUE
235	rs7319446	A	G	A	G	-0.023	-0.0100503	0.258	NA	FALSE	FALSE	FALSE	ebi-a-GCST003156	13	115029162	0.047068	14267	0.830915	Systemic lupus erythematosus || id:ebi-a-GCST003156	Systemic lupus erythematosus	Systemic lupus erythematosus || ||	TRUE	igd	13	115029162	0.0035	3.4e-11	253139	ieu-a-89	Height || id:ieu-a-89	TRUE	reported	igd	2	TRUE
236	rs7341084	T	C	T	C	0.027	-0.0487902	0.783	NA	FALSE	FALSE	FALSE	ebi-a-GCST003156	5	33324350	0.0303623	14267	0.108069	Systemic lupus erythematosus || id:ebi-a-GCST003156	Systemic lupus erythematosus	Systemic lupus erythematosus || ||	TRUE	igd	5	33324350	0.0034	4.4e-15	253157	ieu-a-89	Height || id:ieu-a-89	TRUE	reported	igd	2	TRUE
237	rs745749	G	A	G	A	-0.023	0.0392207	0.308	NA	FALSE	FALSE	FALSE	ebi-a-GCST003156	5	179715803	0.0288202	14267	0.173553	Systemic lupus erythematosus || id:ebi-a-GCST003156	Systemic lupus erythematosus	Systemic lupus erythematosus || ||	TRUE	igd	5	179715803	0.0033	4.3e-12	236314	ieu-a-89	Height || id:ieu-a-89	TRUE	reported	igd	2	TRUE
238	rs7466269	G	A	G	A	-0.033	0.0198026	0.333	NA	FALSE	FALSE	FALSE	ebi-a-GCST003156	9	133464084	0.0298894	14267	0.507632	Systemic lupus erythematosus || id:ebi-a-GCST003156	Systemic lupus erythematosus	Systemic lupus erythematosus || ||	TRUE	igd	9	133464084	0.0031	1e-27	253058	ieu-a-89	Height || id:ieu-a-89	TRUE	reported	igd	2	TRUE
239	rs7517682	A	G	A	G	-0.023	-0.0198026	0.585	NA	FALSE	FALSE	FALSE	ebi-a-GCST003156	1	103519589	0.0257016	14267	0.441013	Systemic lupus erythematosus || id:ebi-a-GCST003156	Systemic lupus erythematosus	Systemic lupus erythematosus || ||	TRUE	igd	1	103519589	0.003	3.6e-14	251186	ieu-a-89	Height || id:ieu-a-89	TRUE	reported	igd	2	TRUE
240	rs7542242	T	C	T	C	-0.018	-0.0202027	0.317	NA	FALSE	FALSE	FALSE	ebi-a-GCST003156	1	22477493	0.0318156	14267	0.525433	Systemic lupus erythematosus || id:ebi-a-GCST003156	Systemic lupus erythematosus	Systemic lupus erythematosus || ||	TRUE	igd	1	22477493	0.0033	3.8e-08	253194	ieu-a-89	Height || id:ieu-a-89	TRUE	reported	igd	2	TRUE
241	rs7567288	C	T	C	T	0.029	-0.0202027	0.19	NA	FALSE	FALSE	FALSE	ebi-a-GCST003156	2	134434824	0.0356353	14267	0.570762	Systemic lupus erythematosus || id:ebi-a-GCST003156	Systemic lupus erythematosus	Systemic lupus erythematosus || ||	TRUE	igd	2	134434824	0.0038	3e-14	253038	ieu-a-89	Height || id:ieu-a-89	TRUE	reported	igd	2	TRUE
242	rs7578605	G	A	G	A	0.045	-0.0100503	0.042	NA	FALSE	FALSE	FALSE	ebi-a-GCST003156	2	1643208	0.0950095	14267	0.915755	Systemic lupus erythematosus || id:ebi-a-GCST003156	Systemic lupus erythematosus	Systemic lupus erythematosus || ||	TRUE	igd	2	1643208	0.0063	1.1e-12	248967	ieu-a-89	Height || id:ieu-a-89	TRUE	reported	igd	2	TRUE
243	rs7586126	G	A	G	A	-0.036	-0.0943107	0.1	NA	FALSE	FALSE	FALSE	ebi-a-GCST003156	2	135943900	0.0455264	14267	0.0383063	Systemic lupus erythematosus || id:ebi-a-GCST003156	Systemic lupus erythematosus	Systemic lupus erythematosus || ||	TRUE	igd	2	135943900	0.0053	1e-11	253225	ieu-a-89	Height || id:ieu-a-89	TRUE	reported	igd	2	TRUE
244	rs7701414	G	A	G	A	0.037	0.0487902	0.483	NA	FALSE	FALSE	FALSE	ebi-a-GCST003156	5	131585958	0.0254041	14267	0.0547873	Systemic lupus erythematosus || id:ebi-a-GCST003156	Systemic lupus erythematosus	Systemic lupus erythematosus || ||	TRUE	igd	5	131585958	0.003	1.3e-34	252181	ieu-a-89	Height || id:ieu-a-89	TRUE	reported	igd	2	TRUE
245	rs7733222	T	C	T	C	-0.018	-0.0487902	0.552	NA	FALSE	FALSE	FALSE	ebi-a-GCST003156	5	168252563	0.0291554	14267	0.0942389	Systemic lupus erythematosus || id:ebi-a-GCST003156	Systemic lupus erythematosus	Systemic lupus erythematosus || ||	TRUE	igd	5	168252563	0.003	1.2e-09	253166	ieu-a-89	Height || id:ieu-a-89	TRUE	reported	igd	2	TRUE
246	rs7751325	T	C	T	C	0.017	0.00995033	0.456	NA	FALSE	FALSE	FALSE	ebi-a-GCST003156	6	7209132	0.020785	14267	0.632132	Systemic lupus erythematosus || id:ebi-a-GCST003156	Systemic lupus erythematosus	Systemic lupus erythematosus || ||	TRUE	igd	6	7209132	0.003	3.1e-08	250689	ieu-a-89	Height || id:ieu-a-89	TRUE	reported	igd	2	TRUE
247	rs7759938	T	C	T	C	-0.044	0.0100503	0.636	NA	FALSE	FALSE	FALSE	ebi-a-GCST003156	6	105378954	0.0520189	14267	0.846798	Systemic lupus erythematosus || id:ebi-a-GCST003156	Systemic lupus erythematosus	Systemic lupus erythematosus || ||	TRUE	igd	6	105378954	0.0032	2.6e-43	250918	ieu-a-89	Height || id:ieu-a-89	TRUE	reported	igd	2	TRUE
248	rs7849585	T	G	T	G	0.036	0.076961	0.317	NA	FALSE	FALSE	FALSE	ebi-a-GCST003156	9	139111870	0.0301165	14267	0.010605	Systemic lupus erythematosus || id:ebi-a-GCST003156	Systemic lupus erythematosus	Systemic lupus erythematosus || ||	TRUE	igd	9	139111870	0.0032	1.1e-29	252183	ieu-a-89	Height || id:ieu-a-89	TRUE	reported	igd	2	TRUE
249	rs7899004	C	T	C	T	-0.025	-0.0202027	0.442	NA	FALSE	FALSE	FALSE	ebi-a-GCST003156	10	104341435	0.0385136	14267	0.599889	Systemic lupus erythematosus || id:ebi-a-GCST003156	Systemic lupus erythematosus	Systemic lupus erythematosus || ||	TRUE	igd	10	104341435	0.0029	7e-17	253039	ieu-a-89	Height || id:ieu-a-89	TRUE	reported	igd	2	TRUE
250	rs7926352	C	T	C	T	-0.02	0.0725707	0.725	NA	FALSE	FALSE	FALSE	ebi-a-GCST003156	11	69915881	0.0349804	14267	0.0380224	Systemic lupus erythematosus || id:ebi-a-GCST003156	Systemic lupus erythematosus	Systemic lupus erythematosus || ||	TRUE	igd	11	69915881	0.0035	3.1e-08	250739	ieu-a-89	Height || id:ieu-a-89	TRUE	reported	igd	2	TRUE
251	rs7935997	G	A	G	A	0.024	0.0198026	0.443	NA	FALSE	FALSE	FALSE	ebi-a-GCST003156	11	12728651	0.0293547	14267	0.499931	Systemic lupus erythematosus || id:ebi-a-GCST003156	Systemic lupus erythematosus	Systemic lupus erythematosus || ||	TRUE	igd	11	12728651	0.0031	6e-15	247141	ieu-a-89	Height || id:ieu-a-89	TRUE	reported	igd	2	TRUE
252	rs7941132	G	T	G	T	0.042	0.0295588	0.042	NA	FALSE	FALSE	FALSE	ebi-a-GCST003156	11	14302756	0.0653005	14267	0.650795	Systemic lupus erythematosus || id:ebi-a-GCST003156	Systemic lupus erythematosus	Systemic lupus erythematosus || ||	TRUE	igd	11	14302756	0.0059	1.3e-12	251777	ieu-a-89	Height || id:ieu-a-89	TRUE	reported	igd	2	TRUE
253	rs7970350	T	C	T	C	-0.059	-0.0582689	0.482	NA	FALSE	FALSE	FALSE	ebi-a-GCST003156	12	66360164	0.0302028	14267	0.0536995	Systemic lupus erythematosus || id:ebi-a-GCST003156	Systemic lupus erythematosus	Systemic lupus erythematosus || ||	TRUE	igd	12	66360164	0.0029	5.9e-88	251717	ieu-a-89	Height || id:ieu-a-89	TRUE	reported	igd	2	TRUE
254	rs7980687	A	G	A	G	0.039	-0.0304592	0.183	NA	FALSE	FALSE	FALSE	ebi-a-GCST003156	12	123822711	0.0435769	14267	0.484567	Systemic lupus erythematosus || id:ebi-a-GCST003156	Systemic lupus erythematosus	Systemic lupus erythematosus || ||	TRUE	igd	12	123822711	0.0037	1e-26	252872	ieu-a-89	Height || id:ieu-a-89	TRUE	reported	igd	2	TRUE
255	rs798497	G	A	G	A	-0.057	0.00995033	0.288	NA	FALSE	FALSE	FALSE	ebi-a-GCST003156	7	2795957	0.0627732	14267	0.874053	Systemic lupus erythematosus || id:ebi-a-GCST003156	Systemic lupus erythematosus	Systemic lupus erythematosus || ||	TRUE	igd	7	2795957	0.0032	2.2e-71	253054	ieu-a-89	Height || id:ieu-a-89	TRUE	reported	igd	2	TRUE
256	rs8017130	G	A	G	A	0.023	-0.0582689	0.642	NA	FALSE	FALSE	FALSE	ebi-a-GCST003156	14	23759156	0.0279621	14267	0.0371741	Systemic lupus erythematosus || id:ebi-a-GCST003156	Systemic lupus erythematosus	Systemic lupus erythematosus || ||	TRUE	igd	14	23759156	0.0034	1e-11	231940	ieu-a-89	Height || id:ieu-a-89	TRUE	reported	igd	2	TRUE
257	rs8052560	A	C	A	C	0.036	0.0100503	0.783	NA	FALSE	FALSE	FALSE	ebi-a-GCST003156	16	88777242	0.0348044	14267	0.772761	Systemic lupus erythematosus || id:ebi-a-GCST003156	Systemic lupus erythematosus	Systemic lupus erythematosus || ||	TRUE	igd	16	88777242	0.0044	3.8e-16	238057	ieu-a-89	Height || id:ieu-a-89	TRUE	reported	igd	2	TRUE
258	rs8058684	A	G	A	G	0.021	-0.0725707	0.308	NA	FALSE	FALSE	FALSE	ebi-a-GCST003156	16	53515118	0.0318111	14267	0.022531	Systemic lupus erythematosus || id:ebi-a-GCST003156	Systemic lupus erythematosus	Systemic lupus erythematosus || ||	TRUE	igd	16	53515118	0.0032	1.2e-10	252793	ieu-a-89	Height || id:ieu-a-89	TRUE	reported	igd	2	TRUE
259	rs806100	C	T	C	T	-0.018	0.0304592	0.567	NA	FALSE	FALSE	FALSE	ebi-a-GCST003156	5	127468177	0.0312429	14267	0.329602	Systemic lupus erythematosus || id:ebi-a-GCST003156	Systemic lupus erythematosus	Systemic lupus erythematosus || ||	TRUE	igd	5	127468177	0.003	5.4e-10	253236	ieu-a-89	Height || id:ieu-a-89	TRUE	reported	igd	2	TRUE
260	rs806794	G	A	G	A	-0.06	-0.0833816	0.276	NA	FALSE	FALSE	FALSE	ebi-a-GCST003156	6	26200677	0.0335562	14267	0.0129613	Systemic lupus erythematosus || id:ebi-a-GCST003156	Systemic lupus erythematosus	Systemic lupus erythematosus || ||	TRUE	igd	6	26200677	0.0033	4.6e-74	251273	ieu-a-89	Height || id:ieu-a-89	TRUE	reported	igd	2	TRUE
261	rs8090312	G	A	G	A	-0.024	0.0487902	0.25	NA	FALSE	FALSE	FALSE	ebi-a-GCST003156	18	77225154	0.0296729	14267	0.100121	Systemic lupus erythematosus || id:ebi-a-GCST003156	Systemic lupus erythematosus	Systemic lupus erythematosus || ||	TRUE	igd	18	77225154	0.0034	3.3e-13	250001	ieu-a-89	Height || id:ieu-a-89	TRUE	reported	igd	2	TRUE
262	rs8097893	G	A	G	A	-0.042	-0.105361	0.067	NA	FALSE	FALSE	FALSE	ebi-a-GCST003156	18	74983055	0.0675831	14267	0.119002	Systemic lupus erythematosus || id:ebi-a-GCST003156	Systemic lupus erythematosus	Systemic lupus erythematosus || ||	TRUE	igd	18	74983055	0.0068	4.6e-10	252512	ieu-a-89	Height || id:ieu-a-89	TRUE	reported	igd	2	TRUE
263	rs8103992	C	A	C	A	-0.029	-0.0582689	0.78	NA	FALSE	FALSE	FALSE	ebi-a-GCST003156	19	19665643	0.0344029	14267	0.0903192	Systemic lupus erythematosus || id:ebi-a-GCST003156	Systemic lupus erythematosus	Systemic lupus erythematosus || ||	TRUE	igd	19	19665643	0.0037	1.2e-14	253081	ieu-a-89	Height || id:ieu-a-89	TRUE	reported	igd	2	TRUE
264	rs817300	A	G	A	G	-0.085	0.0198026	0.035	NA	FALSE	FALSE	FALSE	ebi-a-GCST003156	9	98380222	0.0699472	14267	0.777095	Systemic lupus erythematosus || id:ebi-a-GCST003156	Systemic lupus erythematosus	Systemic lupus erythematosus || ||	TRUE	igd	9	98380222	0.0069	4.3e-34	227828	ieu-a-89	Height || id:ieu-a-89	TRUE	reported	igd	2	TRUE
265	rs822553	A	G	A	G	0.03	-0.0202027	0.233	NA	FALSE	FALSE	FALSE	ebi-a-GCST003156	7	148650818	0.0326607	14267	0.536204	Systemic lupus erythematosus || id:ebi-a-GCST003156	Systemic lupus erythematosus	Systemic lupus erythematosus || ||	TRUE	igd	7	148650818	0.0039	2.2e-14	230012	ieu-a-89	Height || id:ieu-a-89	TRUE	reported	igd	2	TRUE
266	rs8413	C	T	C	T	0.023	-0.040822	0.525	NA	FALSE	FALSE	FALSE	ebi-a-GCST003156	9	139323311	0.0277598	14267	0.141415	Systemic lupus erythematosus || id:ebi-a-GCST003156	Systemic lupus erythematosus	Systemic lupus erythematosus || ||	TRUE	igd	9	139323311	0.003	2.6e-14	252900	ieu-a-89	Height || id:ieu-a-89	TRUE	reported	igd	2	TRUE
267	rs862034	G	A	G	A	0.028	-0.0392207	0.51	NA	FALSE	FALSE	FALSE	ebi-a-GCST003156	14	74990746	0.0313776	14267	0.211315	Systemic lupus erythematosus || id:ebi-a-GCST003156	Systemic lupus erythematosus	Systemic lupus erythematosus || ||	TRUE	igd	14	74990746	0.003	6.4e-20	251208	ieu-a-89	Height || id:ieu-a-89	TRUE	reported	igd	2	TRUE
268	rs888403	G	A	G	A	0.019	-0.0943107	0.367	NA	FALSE	FALSE	FALSE	ebi-a-GCST003156	18	2766938	0.0340373	14267	0.00559178	Systemic lupus erythematosus || id:ebi-a-GCST003156	Systemic lupus erythematosus	Systemic lupus erythematosus || ||	TRUE	igd	18	2766938	0.0033	9.3e-09	248967	ieu-a-89	Height || id:ieu-a-89	TRUE	reported	igd	2	TRUE
269	rs897080	T	C	T	C	-0.028	-0.0487902	0.746	NA	FALSE	FALSE	FALSE	ebi-a-GCST003156	2	44774202	0.0315023	14267	0.121434	Systemic lupus erythematosus || id:ebi-a-GCST003156	Systemic lupus erythematosus	Systemic lupus erythematosus || ||	TRUE	igd	2	44774202	0.0034	1.6e-16	250065	ieu-a-89	Height || id:ieu-a-89	TRUE	reported	igd	2	TRUE
270	rs913000	C	T	C	T	-0.024	0.0100503	0.658	NA	FALSE	FALSE	FALSE	ebi-a-GCST003156	20	54836354	0.0226244	14267	0.656878	Systemic lupus erythematosus || id:ebi-a-GCST003156	Systemic lupus erythematosus	Systemic lupus erythematosus || ||	TRUE	igd	20	54836354	0.0033	5.5e-13	240930	ieu-a-89	Height || id:ieu-a-89	TRUE	reported	igd	2	TRUE
271	rs9217	C	T	C	T	0.028	0.0295588	0.392	NA	FALSE	FALSE	FALSE	ebi-a-GCST003156	17	7363088	0.0307406	14267	0.336273	Systemic lupus erythematosus || id:ebi-a-GCST003156	Systemic lupus erythematosus	Systemic lupus erythematosus || ||	TRUE	igd	17	7363088	0.003	4.6e-20	252909	ieu-a-89	Height || id:ieu-a-89	TRUE	reported	igd	2	TRUE
272	rs927381	T	C	T	C	0.022	0.0512933	0.593	NA	FALSE	FALSE	FALSE	ebi-a-GCST003156	14	55265180	0.0317506	14267	0.106201	Systemic lupus erythematosus || id:ebi-a-GCST003156	Systemic lupus erythematosus	Systemic lupus erythematosus || ||	TRUE	igd	14	55265180	0.003	4.1e-13	252195	ieu-a-89	Height || id:ieu-a-89	TRUE	reported	igd	2	TRUE
273	rs9291926	G	T	G	T	-0.019	-0.0295588	0.517	NA	FALSE	FALSE	FALSE	ebi-a-GCST003156	5	67599656	0.0327061	14267	0.366117	Systemic lupus erythematosus || id:ebi-a-GCST003156	Systemic lupus erythematosus	Systemic lupus erythematosus || ||	TRUE	igd	5	67599656	0.0031	3.4e-10	251247	ieu-a-89	Height || id:ieu-a-89	TRUE	reported	igd	2	TRUE
274	rs9292468	C	T	C	T	-0.036	0.0202027	0.525	NA	FALSE	FALSE	FALSE	ebi-a-GCST003156	5	32819073	0.0396794	14267	0.610648	Systemic lupus erythematosus || id:ebi-a-GCST003156	Systemic lupus erythematosus	Systemic lupus erythematosus || ||	TRUE	igd	5	32819073	0.003	1.5e-33	253017	ieu-a-89	Height || id:ieu-a-89	TRUE	reported	igd	2	TRUE
275	rs9359128	T	C	T	C	0.044	-0.0512933	0.136	NA	FALSE	FALSE	FALSE	ebi-a-GCST003156	6	76250456	0.0492717	14267	0.297862	Systemic lupus erythematosus || id:ebi-a-GCST003156	Systemic lupus erythematosus	Systemic lupus erythematosus || ||	TRUE	igd	6	76250456	0.0045	5.9e-22	253206	ieu-a-89	Height || id:ieu-a-89	TRUE	reported	igd	2	TRUE
276	rs9479130	C	A	C	A	0.031	0.00995033	0.408	NA	FALSE	FALSE	FALSE	ebi-a-GCST003156	6	152168456	0.0373706	14267	0.790038	Systemic lupus erythematosus || id:ebi-a-GCST003156	Systemic lupus erythematosus	Systemic lupus erythematosus || ||	TRUE	igd	6	152168456	0.003	5.1e-25	251771	ieu-a-89	Height || id:ieu-a-89	TRUE	reported	igd	2	TRUE
277	rs960006	C	T	C	T	0.02	0.0295588	0.526	NA	FALSE	FALSE	FALSE	ebi-a-GCST003156	16	4911195	0.0309144	14267	0.338997	Systemic lupus erythematosus || id:ebi-a-GCST003156	Systemic lupus erythematosus	Systemic lupus erythematosus || ||	TRUE	igd	16	4911195	0.0033	1e-09	197772	ieu-a-89	Height || id:ieu-a-89	TRUE	reported	igd	2	TRUE
278	rs9600340	A	G	A	G	-0.019	-0.0202027	0.458	NA	FALSE	FALSE	FALSE	ebi-a-GCST003156	13	75079414	0.0272645	14267	0.4587	Systemic lupus erythematosus || id:ebi-a-GCST003156	Systemic lupus erythematosus	Systemic lupus erythematosus || ||	TRUE	igd	13	75079414	0.003	1.8e-10	253056	ieu-a-89	Height || id:ieu-a-89	TRUE	reported	igd	2	TRUE
279	rs9650315	T	G	T	G	-0.061	-0.105361	0.125	NA	FALSE	FALSE	FALSE	ebi-a-GCST003156	8	57155598	0.0436727	14267	0.0158435	Systemic lupus erythematosus || id:ebi-a-GCST003156	Systemic lupus erythematosus	Systemic lupus erythematosus || ||	TRUE	igd	8	57155598	0.0045	1.5e-41	252855	ieu-a-89	Height || id:ieu-a-89	TRUE	reported	igd	2	TRUE
280	rs981938	A	G	A	G	0.026	-0.00995033	0.658	NA	FALSE	FALSE	FALSE	ebi-a-GCST003156	2	218275818	0.0291856	14267	0.733154	Systemic lupus erythematosus || id:ebi-a-GCST003156	Systemic lupus erythematosus	Systemic lupus erythematosus || ||	TRUE	igd	2	218275818	0.0031	1.3e-17	253170	ieu-a-89	Height || id:ieu-a-89	TRUE	reported	igd	2	TRUE
281	rs9825936	T	C	T	C	0.019	0.00995033	0.28	NA	FALSE	FALSE	FALSE	ebi-a-GCST003156	3	191080723	0.0229445	14267	0.664529	Systemic lupus erythematosus || id:ebi-a-GCST003156	Systemic lupus erythematosus	Systemic lupus erythematosus || ||	TRUE	igd	3	191080723	0.0034	1.2e-08	253206	ieu-a-89	Height || id:ieu-a-89	TRUE	reported	igd	2	TRUE
282	rs9893629	C	T	C	T	-0.02	-0.0304592	0.317	NA	FALSE	FALSE	FALSE	ebi-a-GCST003156	17	45800177	0.036151	14267	0.399477	Systemic lupus erythematosus || id:ebi-a-GCST003156	Systemic lupus erythematosus	Systemic lupus erythematosus || ||	TRUE	igd	17	45800177	0.0036	1e-08	242191	ieu-a-89	Height || id:ieu-a-89	TRUE	reported	igd	2	TRUE
283	rs991946	T	C	T	C	-0.021	-0.0304592	0.5	NA	FALSE	FALSE	FALSE	ebi-a-GCST003156	6	166329862	0.0281628	14267	0.279457	Systemic lupus erythematosus || id:ebi-a-GCST003156	Systemic lupus erythematosus	Systemic lupus erythematosus || ||	TRUE	igd	6	166329862	0.0029	8.4e-13	251381	ieu-a-89	Height || id:ieu-a-89	TRUE	reported	igd	2	TRUE
284	rs997400	T	C	T	C	-0.026	0.00995033	0.475	NA	FALSE	FALSE	FALSE	ebi-a-GCST003156	2	232332847	0.0236298	14267	0.673687	Systemic lupus erythematosus || id:ebi-a-GCST003156	Systemic lupus erythematosus	Systemic lupus erythematosus || ||	TRUE	igd	2	232332847	0.0029	1e-18	252922	ieu-a-89	Height || id:ieu-a-89	TRUE	reported	igd	2	TRUE
285	rs9977276	G	T	G	T	0.022	-0.00995033	0.75	NA	FALSE	FALSE	FALSE	ebi-a-GCST003156	21	47436327	0.0440191	14267	0.821166	Systemic lupus erythematosus || id:ebi-a-GCST003156	Systemic lupus erythematosus	Systemic lupus erythematosus || ||	TRUE	igd	21	47436327	0.0035	2.9e-10	252874	ieu-a-89	Height || id:ieu-a-89	TRUE	reported	igd	2	TRUE
286	rs9993613	G	T	G	T	-0.03	0.0512933	0.491	NA	FALSE	FALSE	FALSE	ebi-a-GCST003156	4	73476014	0.0268402	14267	0.0559964	Systemic lupus erythematosus || id:ebi-a-GCST003156	Systemic lupus erythematosus	Systemic lupus erythematosus || ||	TRUE	igd	4	73476014	0.0029	4.5e-24	252534	ieu-a-89	Height || id:ieu-a-89	TRUE	reported	igd	2	TRUE
287	rs999474	A	G	A	G	0.022	0.0582689	0.457	NA	FALSE	FALSE	FALSE	ebi-a-GCST003156	17	46987665	0.0291375	14267	0.0455229	Systemic lupus erythematosus || id:ebi-a-GCST003156	Systemic lupus erythematosus	Systemic lupus erythematosus || ||	TRUE	igd	17	46987665	0.003	1.1e-13	253142	ieu-a-89	Height || id:ieu-a-89	TRUE	reported	igd	2	TRUE

## Sheet: Supplementary Table 5
Supplementary Table 5.SNPs associated with adult BMI(forward direction)
No.	SNP	effect_allele.exposure	other_allele.exposure	effect_allele.outcome	other_allele.outcome	beta.exposure	beta.outcome	eaf.exposure	eaf.outcome	remove	palindromic	ambiguous	id.outcome	chr	pos	se.outcome	samplesize.outcome	pval.outcome	outcome	originalname.outcome	outcome.deprecated	mr_keep.outcome	data_source.outcome	chr.exposure	pos.exposure	se.exposure	pval.exposure	samplesize.exposure	id.exposure	exposure	mr_keep.exposure	pval_origin.exposure	data_source.exposure	action	mr_keep
1	rs10009336	T	C	T	C	-0.014	-0.0202027	0.1638	NA	FALSE	FALSE	FALSE	ebi-a-GCST003156	4	44480783	0.0268981	14267	0.452603	Systemic lupus erythematosus || id:ebi-a-GCST003156	Systemic lupus erythematosus	Systemic lupus erythematosus || ||	TRUE	igd	4	44480783	0.0022	2.19999e-10	794766	ieu-b-40	body mass index || id:ieu-b-40	TRUE	reported	igd	2	TRUE
2	rs1006896	C	A	C	A	-0.0234	-0.0618754	0.1061	NA	FALSE	FALSE	FALSE	ebi-a-GCST003156	3	88104411	0.0500534	14267	0.216389	Systemic lupus erythematosus || id:ebi-a-GCST003156	Systemic lupus erythematosus	Systemic lupus erythematosus || ||	TRUE	igd	3	88104411	0.0027	5.50047e-18	691892	ieu-b-40	body mass index || id:ieu-b-40	TRUE	reported	igd	2	TRUE
3	rs10132280	A	C	A	C	-0.0223	0.00995033	0.3017	NA	FALSE	FALSE	FALSE	ebi-a-GCST003156	14	25928179	0.03297	14267	0.762806	Systemic lupus erythematosus || id:ebi-a-GCST003156	Systemic lupus erythematosus	Systemic lupus erythematosus || ||	TRUE	igd	14	25928179	0.0018	5.60015e-35	786578	ieu-b-40	body mass index || id:ieu-b-40	TRUE	reported	igd	2	TRUE
4	rs10169594	C	T	C	T	0.0121	0.0582689	0.3596	NA	FALSE	FALSE	FALSE	ebi-a-GCST003156	2	41637688	0.0292054	14267	0.0460267	Systemic lupus erythematosus || id:ebi-a-GCST003156	Systemic lupus erythematosus	Systemic lupus erythematosus || ||	TRUE	igd	2	41637688	0.0018	1.99986e-11	685712	ieu-b-40	body mass index || id:ieu-b-40	TRUE	reported	igd	2	TRUE
5	rs10182181	G	A	G	A	0.0325	-0.0202027	0.4753	NA	FALSE	FALSE	FALSE	ebi-a-GCST003156	2	25150296	0.0360472	14267	0.575172	Systemic lupus erythematosus || id:ebi-a-GCST003156	Systemic lupus erythematosus	Systemic lupus erythematosus || ||	TRUE	igd	2	25150296	0.0016	6.70039e-90	792111	ieu-b-40	body mass index || id:ieu-b-40	TRUE	reported	igd	2	TRUE
6	rs10192119	G	T	G	T	0.0166	0.00995033	0.1673	NA	FALSE	FALSE	FALSE	ebi-a-GCST003156	2	164581241	0.0288452	14267	0.730126	Systemic lupus erythematosus || id:ebi-a-GCST003156	Systemic lupus erythematosus	Systemic lupus erythematosus || ||	TRUE	igd	2	164581241	0.0022	2.99985e-14	795369	ieu-b-40	body mass index || id:ieu-b-40	TRUE	reported	igd	2	TRUE
7	rs10197031	C	T	C	T	0.0166	-0.0833816	0.2834	NA	FALSE	FALSE	FALSE	ebi-a-GCST003156	2	105454590	0.0349874	14267	0.0171633	Systemic lupus erythematosus || id:ebi-a-GCST003156	Systemic lupus erythematosus	Systemic lupus erythematosus || ||	TRUE	igd	2	105454590	0.0019	1.9002e-18	691479	ieu-b-40	body mass index || id:ieu-b-40	TRUE	reported	igd	2	TRUE
8	rs10243319	C	T	C	T	-0.0107	-0.0202027	0.3939	NA	FALSE	FALSE	FALSE	ebi-a-GCST003156	7	147674678	0.0359723	14267	0.574376	Systemic lupus erythematosus || id:ebi-a-GCST003156	Systemic lupus erythematosus	Systemic lupus erythematosus || ||	TRUE	igd	7	147674678	0.0018	1.2e-09	690936	ieu-b-40	body mass index || id:ieu-b-40	TRUE	reported	igd	2	TRUE
9	rs10247983	A	G	A	G	0.0201	0.139262	0.9213	NA	FALSE	FALSE	FALSE	ebi-a-GCST003156	7	114590228	0.0556693	14267	0.0123635	Systemic lupus erythematosus || id:ebi-a-GCST003156	Systemic lupus erythematosus	Systemic lupus erythematosus || ||	TRUE	igd	7	114590228	0.0033	1.7e-09	672411	ieu-b-40	body mass index || id:ieu-b-40	TRUE	reported	igd	2	TRUE
10	rs10248136	T	C	T	C	-0.0097	-0.00995033	0.5142	NA	FALSE	FALSE	FALSE	ebi-a-GCST003156	7	39077397	0.0457728	14267	0.827908	Systemic lupus erythematosus || id:ebi-a-GCST003156	Systemic lupus erythematosus	Systemic lupus erythematosus || ||	TRUE	igd	7	39077397	0.0017	2e-08	686892	ieu-b-40	body mass index || id:ieu-b-40	TRUE	reported	igd	2	TRUE
11	rs10269783	A	G	A	G	0.0133	-0.0100503	0.3896	NA	FALSE	FALSE	FALSE	ebi-a-GCST003156	7	49616203	0.033553	14267	0.764531	Systemic lupus erythematosus || id:ebi-a-GCST003156	Systemic lupus erythematosus	Systemic lupus erythematosus || ||	TRUE	igd	7	49616203	0.0017	1.39991e-15	790551	ieu-b-40	body mass index || id:ieu-b-40	TRUE	reported	igd	2	TRUE
12	rs10408324	T	C	T	C	-0.0124	0.0487902	0.2744	NA	FALSE	FALSE	FALSE	ebi-a-GCST003156	19	51774806	0.0340586	14267	0.151991	Systemic lupus erythematosus || id:ebi-a-GCST003156	Systemic lupus erythematosus	Systemic lupus erythematosus || ||	TRUE	igd	19	51774806	0.0019	9.49948e-11	690737	ieu-b-40	body mass index || id:ieu-b-40	TRUE	reported	igd	2	TRUE
13	rs10478110	C	A	C	A	0.01	0.0198026	0.4348	NA	FALSE	FALSE	FALSE	ebi-a-GCST003156	5	112445734	0.0295066	14267	0.50214	Systemic lupus erythematosus || id:ebi-a-GCST003156	Systemic lupus erythematosus	Systemic lupus erythematosus || ||	TRUE	igd	5	112445734	0.0017	9.59997e-09	680441	ieu-b-40	body mass index || id:ieu-b-40	TRUE	reported	igd	2	TRUE
14	rs10510419	T	G	T	G	-0.0177	-0.0202027	0.1416	NA	FALSE	FALSE	FALSE	ebi-a-GCST003156	3	12426936	0.0332022	14267	0.542871	Systemic lupus erythematosus || id:ebi-a-GCST003156	Systemic lupus erythematosus	Systemic lupus erythematosus || ||	TRUE	igd	3	12426936	0.0023	2.19989e-14	789318	ieu-b-40	body mass index || id:ieu-b-40	TRUE	reported	igd	2	TRUE
15	rs10518694	A	C	A	C	0.0146	-0.0202027	0.1424	NA	FALSE	FALSE	FALSE	ebi-a-GCST003156	15	53072673	0.0383916	14267	0.59873	Systemic lupus erythematosus || id:ebi-a-GCST003156	Systemic lupus erythematosus	Systemic lupus erythematosus || ||	TRUE	igd	15	53072673	0.0025	3.29997e-09	690554	ieu-b-40	body mass index || id:ieu-b-40	TRUE	reported	igd	2	TRUE
16	rs1064213	A	G	A	G	0.012	0.0618754	0.492	NA	FALSE	FALSE	FALSE	ebi-a-GCST003156	2	198950240	0.0285892	14267	0.0304418	Systemic lupus erythematosus || id:ebi-a-GCST003156	Systemic lupus erythematosus	Systemic lupus erythematosus || ||	TRUE	igd	2	198950240	0.0017	2.39994e-12	692576	ieu-b-40	body mass index || id:ieu-b-40	TRUE	reported	igd	2	TRUE
17	rs10733051	G	A	G	A	-0.0097	0.076961	0.4802	NA	FALSE	FALSE	FALSE	ebi-a-GCST003156	1	167280354	0.0265371	14267	0.00373001	Systemic lupus erythematosus || id:ebi-a-GCST003156	Systemic lupus erythematosus	Systemic lupus erythematosus || ||	TRUE	igd	1	167280354	0.0016	2.90001e-09	781928	ieu-b-40	body mass index || id:ieu-b-40	TRUE	reported	igd	2	TRUE
18	rs10742752	C	T	C	T	0.0124	-0.0392207	0.6159	NA	FALSE	FALSE	FALSE	ebi-a-GCST003156	11	45438374	0.0313529	14267	0.210955	Systemic lupus erythematosus || id:ebi-a-GCST003156	Systemic lupus erythematosus	Systemic lupus erythematosus || ||	TRUE	igd	11	45438374	0.0017	1.10002e-13	792704	ieu-b-40	body mass index || id:ieu-b-40	TRUE	reported	igd	2	TRUE
19	rs10747488	A	C	A	C	-0.0123	-0.0295588	0.7601	NA	FALSE	FALSE	FALSE	ebi-a-GCST003156	1	98299475	0.0350118	14267	0.398528	Systemic lupus erythematosus || id:ebi-a-GCST003156	Systemic lupus erythematosus	Systemic lupus erythematosus || ||	TRUE	igd	1	98299475	0.002	1.2e-09	689295	ieu-b-40	body mass index || id:ieu-b-40	TRUE	reported	igd	2	TRUE
20	rs10750215	T	G	T	G	0.0108	0.0487902	0.3883	NA	FALSE	FALSE	FALSE	ebi-a-GCST003156	11	122505344	0.0316507	14267	0.123191	Systemic lupus erythematosus || id:ebi-a-GCST003156	Systemic lupus erythematosus	Systemic lupus erythematosus || ||	TRUE	igd	11	122505344	0.0017	1.29999e-10	788895	ieu-b-40	body mass index || id:ieu-b-40	TRUE	reported	igd	2	TRUE
21	rs1075901	C	T	C	T	0.0121	-0.0392207	0.5639	NA	FALSE	FALSE	FALSE	ebi-a-GCST003156	17	15943910	0.0312444	14267	0.209375	Systemic lupus erythematosus || id:ebi-a-GCST003156	Systemic lupus erythematosus	Systemic lupus erythematosus || ||	TRUE	igd	17	15943910	0.0016	1.20005e-13	794789	ieu-b-40	body mass index || id:ieu-b-40	TRUE	reported	igd	2	TRUE
22	rs10768994	C	T	C	T	-0.0114	0.0392207	0.4337	NA	FALSE	FALSE	FALSE	ebi-a-GCST003156	11	43936945	0.026518	14267	0.139135	Systemic lupus erythematosus || id:ebi-a-GCST003156	Systemic lupus erythematosus	Systemic lupus erythematosus || ||	TRUE	igd	11	43936945	0.0017	6.4003e-12	791685	ieu-b-40	body mass index || id:ieu-b-40	TRUE	reported	igd	2	TRUE
23	rs10811871	G	A	G	A	-0.0108	-0.0202027	0.3829	NA	FALSE	FALSE	FALSE	ebi-a-GCST003156	9	23200766	0.0301927	14267	0.503415	Systemic lupus erythematosus || id:ebi-a-GCST003156	Systemic lupus erythematosus	Systemic lupus erythematosus || ||	TRUE	igd	9	23200766	0.0018	1.6e-09	686376	ieu-b-40	body mass index || id:ieu-b-40	TRUE	reported	igd	2	TRUE
24	rs10867256	T	C	T	C	-0.0118	-0.0295588	0.553	NA	FALSE	FALSE	FALSE	ebi-a-GCST003156	9	81367391	0.0323984	14267	0.361582	Systemic lupus erythematosus || id:ebi-a-GCST003156	Systemic lupus erythematosus	Systemic lupus erythematosus || ||	TRUE	igd	9	81367391	0.0017	8.69961e-12	689493	ieu-b-40	body mass index || id:ieu-b-40	TRUE	reported	igd	2	TRUE
25	rs10878946	T	C	T	C	-0.0141	0.0100503	0.714	NA	FALSE	FALSE	FALSE	ebi-a-GCST003156	12	69642315	0.0281305	14267	0.720887	Systemic lupus erythematosus || id:ebi-a-GCST003156	Systemic lupus erythematosus	Systemic lupus erythematosus || ||	TRUE	igd	12	69642315	0.0019	3.59998e-13	685707	ieu-b-40	body mass index || id:ieu-b-40	TRUE	reported	igd	2	TRUE
26	rs10914462	G	A	G	A	-0.0112	-0.0100503	0.4255	NA	FALSE	FALSE	FALSE	ebi-a-GCST003156	1	32125943	0.0475746	14267	0.832689	Systemic lupus erythematosus || id:ebi-a-GCST003156	Systemic lupus erythematosus	Systemic lupus erythematosus || ||	TRUE	igd	1	32125943	0.0017	1.5e-10	689808	ieu-b-40	body mass index || id:ieu-b-40	TRUE	reported	igd	2	TRUE
27	rs10915840	A	G	A	G	-0.0118	-0.0304592	0.283	NA	FALSE	FALSE	FALSE	ebi-a-GCST003156	1	225668524	0.0338871	14267	0.368736	Systemic lupus erythematosus || id:ebi-a-GCST003156	Systemic lupus erythematosus	Systemic lupus erythematosus || ||	TRUE	igd	1	225668524	0.0019	1.29999e-09	684857	ieu-b-40	body mass index || id:ieu-b-40	TRUE	reported	igd	2	TRUE
28	rs10920678	G	A	G	A	-0.0155	-0.0295588	0.5709	NA	FALSE	FALSE	FALSE	ebi-a-GCST003156	1	190239907	0.0258377	14267	0.252616	Systemic lupus erythematosus || id:ebi-a-GCST003156	Systemic lupus erythematosus	Systemic lupus erythematosus || ||	TRUE	igd	1	190239907	0.0016	1.50003e-21	788624	ieu-b-40	body mass index || id:ieu-b-40	TRUE	reported	igd	2	TRUE
29	rs10938397	G	A	G	A	0.0324	-0.0100503	0.4317	NA	FALSE	FALSE	FALSE	ebi-a-GCST003156	4	45182527	0.0159883	14267	0.529607	Systemic lupus erythematosus || id:ebi-a-GCST003156	Systemic lupus erythematosus	Systemic lupus erythematosus || ||	TRUE	igd	4	45182527	0.0016	3.40017e-86	793518	ieu-b-40	body mass index || id:ieu-b-40	TRUE	reported	igd	2	TRUE
30	rs10942267	G	A	G	A	-0.0156	-0.0202027	0.3088	NA	FALSE	FALSE	FALSE	ebi-a-GCST003156	5	80841914	0.0393117	14267	0.607314	Systemic lupus erythematosus || id:ebi-a-GCST003156	Systemic lupus erythematosus	Systemic lupus erythematosus || ||	TRUE	igd	5	80841914	0.0019	3.90032e-17	689084	ieu-b-40	body mass index || id:ieu-b-40	TRUE	reported	igd	2	TRUE
31	rs10953740	G	A	G	A	-0.0153	0.0202027	0.5534	NA	FALSE	FALSE	FALSE	ebi-a-GCST003156	7	113460282	0.0269113	14267	0.452824	Systemic lupus erythematosus || id:ebi-a-GCST003156	Systemic lupus erythematosus	Systemic lupus erythematosus || ||	TRUE	igd	7	113460282	0.0017	1e-18	684419	ieu-b-40	body mass index || id:ieu-b-40	TRUE	reported	igd	2	TRUE
32	rs10968114	C	A	C	A	-0.0113	-0.0304592	0.4681	NA	FALSE	FALSE	FALSE	ebi-a-GCST003156	9	27800007	0.0334547	14267	0.362579	Systemic lupus erythematosus || id:ebi-a-GCST003156	Systemic lupus erythematosus	Systemic lupus erythematosus || ||	TRUE	igd	9	27800007	0.0017	6.09958e-11	686025	ieu-b-40	body mass index || id:ieu-b-40	TRUE	reported	igd	2	TRUE
33	rs10971709	T	C	T	C	0.0132	0.00995033	0.2062	NA	FALSE	FALSE	FALSE	ebi-a-GCST003156	9	33804813	0.0297791	14267	0.738275	Systemic lupus erythematosus || id:ebi-a-GCST003156	Systemic lupus erythematosus	Systemic lupus erythematosus || ||	TRUE	igd	9	33804813	0.0021	6.19998e-10	688312	ieu-b-40	body mass index || id:ieu-b-40	TRUE	reported	igd	2	TRUE
34	rs11030618	T	C	T	C	0.011	-0.0676586	0.5679	NA	FALSE	FALSE	FALSE	ebi-a-GCST003156	11	29243293	0.0286902	14267	0.0183612	Systemic lupus erythematosus || id:ebi-a-GCST003156	Systemic lupus erythematosus	Systemic lupus erythematosus || ||	TRUE	igd	11	29243293	0.0017	2.39999e-10	690005	ieu-b-40	body mass index || id:ieu-b-40	TRUE	reported	igd	2	TRUE
35	rs11066188	A	G	A	G	-0.012	0.14842	0.4181	NA	FALSE	FALSE	FALSE	ebi-a-GCST003156	12	112610714	0.0292009	14267	3.72075e-07	Systemic lupus erythematosus || id:ebi-a-GCST003156	Systemic lupus erythematosus	Systemic lupus erythematosus || ||	TRUE	igd	12	112610714	0.0017	8.10028e-13	792755	ieu-b-40	body mass index || id:ieu-b-40	TRUE	reported	igd	2	TRUE
36	rs11084553	G	A	G	A	-0.021	-0.0202027	0.1518	NA	FALSE	FALSE	FALSE	ebi-a-GCST003156	19	31019780	0.047618	14267	0.671372	Systemic lupus erythematosus || id:ebi-a-GCST003156	Systemic lupus erythematosus	Systemic lupus erythematosus || ||	TRUE	igd	19	31019780	0.0024	1.80011e-18	691103	ieu-b-40	body mass index || id:ieu-b-40	TRUE	reported	igd	2	TRUE
37	rs11118308	G	A	G	A	-0.0101	-0.0100503	0.4703	NA	FALSE	FALSE	FALSE	ebi-a-GCST003156	1	219633869	0.0253291	14267	0.691522	Systemic lupus erythematosus || id:ebi-a-GCST003156	Systemic lupus erythematosus	Systemic lupus erythematosus || ||	TRUE	igd	1	219633869	0.0016	4.79999e-10	794625	ieu-b-40	body mass index || id:ieu-b-40	TRUE	reported	igd	2	TRUE
38	rs1112613	A	G	A	G	-0.0133	-0.0943107	0.1762	NA	FALSE	FALSE	FALSE	ebi-a-GCST003156	13	53651850	0.0409416	14267	0.0212481	Systemic lupus erythematosus || id:ebi-a-GCST003156	Systemic lupus erythematosus	Systemic lupus erythematosus || ||	TRUE	igd	13	53651850	0.0023	3.40001e-09	682816	ieu-b-40	body mass index || id:ieu-b-40	TRUE	reported	igd	2	TRUE
39	rs11150911	C	A	C	A	-0.0133	-0.0198026	0.7191	NA	FALSE	FALSE	FALSE	ebi-a-GCST003156	18	73498528	0.0315792	14267	0.530608	Systemic lupus erythematosus || id:ebi-a-GCST003156	Systemic lupus erythematosus	Systemic lupus erythematosus || ||	TRUE	igd	18	73498528	0.0018	4.70002e-13	781716	ieu-b-40	body mass index || id:ieu-b-40	TRUE	reported	igd	2	TRUE
40	rs11165643	T	C	T	C	0.0206	0.0100503	0.5828	NA	FALSE	FALSE	FALSE	ebi-a-GCST003156	1	96924097	0.0439932	14267	0.819295	Systemic lupus erythematosus || id:ebi-a-GCST003156	Systemic lupus erythematosus	Systemic lupus erythematosus || ||	TRUE	igd	1	96924097	0.0017	1.39991e-35	792657	ieu-b-40	body mass index || id:ieu-b-40	TRUE	reported	igd	2	TRUE
41	rs11173522	A	C	A	C	0.0128	-0.040822	0.2078	NA	FALSE	FALSE	FALSE	ebi-a-GCST003156	12	60953472	0.0355089	14267	0.250297	Systemic lupus erythematosus || id:ebi-a-GCST003156	Systemic lupus erythematosus	Systemic lupus erythematosus || ||	TRUE	igd	12	60953472	0.0021	1.09999e-09	691593	ieu-b-40	body mass index || id:ieu-b-40	TRUE	reported	igd	2	TRUE
42	rs11185111	A	G	A	G	-0.0129	-0.0618754	0.3042	NA	FALSE	FALSE	FALSE	ebi-a-GCST003156	1	107962328	0.0347947	14267	0.0753546	Systemic lupus erythematosus || id:ebi-a-GCST003156	Systemic lupus erythematosus	Systemic lupus erythematosus || ||	TRUE	igd	1	107962328	0.0019	7.70016e-12	686508	ieu-b-40	body mass index || id:ieu-b-40	TRUE	reported	igd	2	TRUE
43	rs11251352	G	A	G	A	0.0109	-0.0487902	0.5988	NA	FALSE	FALSE	FALSE	ebi-a-GCST003156	10	2585792	0.0314201	14267	0.120463	Systemic lupus erythematosus || id:ebi-a-GCST003156	Systemic lupus erythematosus	Systemic lupus erythematosus || ||	TRUE	igd	10	2585792	0.0018	7.00003e-10	690804	ieu-b-40	body mass index || id:ieu-b-40	TRUE	reported	igd	2	TRUE
44	rs11496125	T	C	T	C	0.0169	0.0487902	0.4212	NA	FALSE	FALSE	FALSE	ebi-a-GCST003156	7	103417557	0.0313603	14267	0.119757	Systemic lupus erythematosus || id:ebi-a-GCST003156	Systemic lupus erythematosus	Systemic lupus erythematosus || ||	TRUE	igd	7	103417557	0.0017	2.99985e-22	684574	ieu-b-40	body mass index || id:ieu-b-40	TRUE	reported	igd	2	TRUE
45	rs11538	G	A	G	A	0.0135	-0.0202027	0.1805	NA	FALSE	FALSE	FALSE	ebi-a-GCST003156	22	18220831	0.0346624	14267	0.56	Systemic lupus erythematosus || id:ebi-a-GCST003156	Systemic lupus erythematosus	Systemic lupus erythematosus || ||	TRUE	igd	22	18220831	0.0023	3.29997e-09	692349	ieu-b-40	body mass index || id:ieu-b-40	TRUE	reported	igd	2	TRUE
46	rs1158805	A	C	A	C	-0.0137	0.0676586	0.3766	NA	FALSE	FALSE	FALSE	ebi-a-GCST003156	18	40736590	0.0279111	14267	0.0153472	Systemic lupus erythematosus || id:ebi-a-GCST003156	Systemic lupus erythematosus	Systemic lupus erythematosus || ||	TRUE	igd	18	40736590	0.0018	1.20005e-14	691776	ieu-b-40	body mass index || id:ieu-b-40	TRUE	reported	igd	2	TRUE
47	rs11609659	C	T	C	T	-0.0154	0.0295588	0.2371	NA	FALSE	FALSE	FALSE	ebi-a-GCST003156	12	108296260	0.0309437	14267	0.339454	Systemic lupus erythematosus || id:ebi-a-GCST003156	Systemic lupus erythematosus	Systemic lupus erythematosus || ||	TRUE	igd	12	108296260	0.002	2.19989e-14	679177	ieu-b-40	body mass index || id:ieu-b-40	TRUE	reported	igd	2	TRUE
48	rs11611246	T	G	T	G	0.024	0.0487902	0.21	NA	FALSE	FALSE	FALSE	ebi-a-GCST003156	12	939480	0.0345591	14267	0.158012	Systemic lupus erythematosus || id:ebi-a-GCST003156	Systemic lupus erythematosus	Systemic lupus erythematosus || ||	TRUE	igd	12	939480	0.002	5.00035e-32	779823	ieu-b-40	body mass index || id:ieu-b-40	TRUE	reported	igd	2	TRUE
49	rs11615578	T	C	T	C	0.013	-0.0202027	0.2474	NA	FALSE	FALSE	FALSE	ebi-a-GCST003156	12	121714935	0.0417522	14267	0.628476	Systemic lupus erythematosus || id:ebi-a-GCST003156	Systemic lupus erythematosus	Systemic lupus erythematosus || ||	TRUE	igd	12	121714935	0.002	8.10028e-11	669422	ieu-b-40	body mass index || id:ieu-b-40	TRUE	reported	igd	2	TRUE
50	rs11656076	A	G	A	G	-0.0142	0.076961	0.2254	NA	FALSE	FALSE	FALSE	ebi-a-GCST003156	17	31464270	0.0322845	14267	0.0171329	Systemic lupus erythematosus || id:ebi-a-GCST003156	Systemic lupus erythematosus	Systemic lupus erythematosus || ||	TRUE	igd	17	31464270	0.0021	5.60015e-12	691283	ieu-b-40	body mass index || id:ieu-b-40	TRUE	reported	igd	2	TRUE
51	rs11672660	T	C	T	C	-0.034	0.00995033	0.2049	NA	FALSE	FALSE	FALSE	ebi-a-GCST003156	19	46180184	0.0334283	14267	0.765962	Systemic lupus erythematosus || id:ebi-a-GCST003156	Systemic lupus erythematosus	Systemic lupus erythematosus || ||	TRUE	igd	19	46180184	0.0021	1.69981e-60	768426	ieu-b-40	body mass index || id:ieu-b-40	TRUE	reported	igd	2	TRUE
52	rs11713193	A	G	A	G	0.0239	0.0512633	0.5073	NA	FALSE	FALSE	FALSE	ebi-a-GCST003156	3	49924424	0.0284278	14267	0.0713444	Systemic lupus erythematosus || id:ebi-a-GCST003156	Systemic lupus erythematosus	Systemic lupus erythematosus || ||	TRUE	igd	3	49924424	0.0017	2.39994e-44	692159	ieu-b-40	body mass index || id:ieu-b-40	TRUE	reported	igd	2	TRUE
53	rs11738695	A	C	A	C	0.0097	-0.00995033	0.586	NA	FALSE	FALSE	FALSE	ebi-a-GCST003156	5	108699161	0.0486521	14267	0.837947	Systemic lupus erythematosus || id:ebi-a-GCST003156	Systemic lupus erythematosus	Systemic lupus erythematosus || ||	TRUE	igd	5	108699161	0.0017	2e-08	691380	ieu-b-40	body mass index || id:ieu-b-40	TRUE	reported	igd	2	TRUE
54	rs11739877	T	C	T	C	0.0117	0.0202027	0.6118	NA	FALSE	FALSE	FALSE	ebi-a-GCST003156	5	105876806	0.0273485	14267	0.460081	Systemic lupus erythematosus || id:ebi-a-GCST003156	Systemic lupus erythematosus	Systemic lupus erythematosus || ||	TRUE	igd	5	105876806	0.0018	6.59933e-11	692540	ieu-b-40	body mass index || id:ieu-b-40	TRUE	reported	igd	2	TRUE
55	rs11781699	C	T	C	T	0.0132	0.0676586	0.1896	NA	FALSE	FALSE	FALSE	ebi-a-GCST003156	8	118863061	0.0359727	14267	0.0599943	Systemic lupus erythematosus || id:ebi-a-GCST003156	Systemic lupus erythematosus	Systemic lupus erythematosus || ||	TRUE	igd	8	118863061	0.0021	3.09999e-10	784642	ieu-b-40	body mass index || id:ieu-b-40	TRUE	reported	igd	2	TRUE
56	rs11855853	T	C	T	C	-0.0145	0.00995033	0.2649	NA	FALSE	FALSE	FALSE	ebi-a-GCST003156	15	78012618	0.0420988	14267	0.813156	Systemic lupus erythematosus || id:ebi-a-GCST003156	Systemic lupus erythematosus	Systemic lupus erythematosus || ||	TRUE	igd	15	78012618	0.002	2.39994e-13	682564	ieu-b-40	body mass index || id:ieu-b-40	TRUE	reported	igd	2	TRUE
57	rs1187352	C	T	C	T	0.0119	0.0100503	0.6518	NA	FALSE	FALSE	FALSE	ebi-a-GCST003156	9	87293457	0.0470451	14267	0.830834	Systemic lupus erythematosus || id:ebi-a-GCST003156	Systemic lupus erythematosus	Systemic lupus erythematosus || ||	TRUE	igd	9	87293457	0.0018	6.00067e-11	688522	ieu-b-40	body mass index || id:ieu-b-40	TRUE	reported	igd	2	TRUE
58	rs11880870	G	A	G	A	-0.0189	-0.0304592	0.4801	NA	FALSE	FALSE	FALSE	ebi-a-GCST003156	19	18830704	0.0331001	14267	0.35746	Systemic lupus erythematosus || id:ebi-a-GCST003156	Systemic lupus erythematosus	Systemic lupus erythematosus || ||	TRUE	igd	19	18830704	0.0017	1e-28	717350	ieu-b-40	body mass index || id:ieu-b-40	TRUE	reported	igd	2	TRUE
59	rs11889536	G	A	G	A	-0.0189	-0.0100503	0.1493	NA	FALSE	FALSE	FALSE	ebi-a-GCST003156	2	220163543	0.049505	14267	0.839122	Systemic lupus erythematosus || id:ebi-a-GCST003156	Systemic lupus erythematosus	Systemic lupus erythematosus || ||	TRUE	igd	2	220163543	0.0024	6.4003e-15	688977	ieu-b-40	body mass index || id:ieu-b-40	TRUE	reported	igd	2	TRUE
60	rs11908637	A	G	A	G	-0.012	-0.0304592	0.236	NA	FALSE	FALSE	FALSE	ebi-a-GCST003156	20	47428485	0.0403891	14267	0.450763	Systemic lupus erythematosus || id:ebi-a-GCST003156	Systemic lupus erythematosus	Systemic lupus erythematosus || ||	TRUE	igd	20	47428485	0.0021	4.90004e-09	691443	ieu-b-40	body mass index || id:ieu-b-40	TRUE	reported	igd	2	TRUE
61	rs11951673	T	C	T	C	-0.0123	0.00995033	0.3941	NA	FALSE	FALSE	FALSE	ebi-a-GCST003156	5	95861012	0.028381	14267	0.72589	Systemic lupus erythematosus || id:ebi-a-GCST003156	Systemic lupus erythematosus	Systemic lupus erythematosus || ||	TRUE	igd	5	95861012	0.0017	1.10002e-13	792278	ieu-b-40	body mass index || id:ieu-b-40	TRUE	reported	igd	2	TRUE
62	rs12033257	G	A	G	A	-0.0146	-0.0100503	0.3835	NA	FALSE	FALSE	FALSE	ebi-a-GCST003156	1	112318484	0.0228492	14267	0.660043	Systemic lupus erythematosus || id:ebi-a-GCST003156	Systemic lupus erythematosus	Systemic lupus erythematosus || ||	TRUE	igd	1	112318484	0.0018	2.39994e-15	664083	ieu-b-40	body mass index || id:ieu-b-40	TRUE	reported	igd	2	TRUE
63	rs12041258	C	T	C	T	-0.0146	-0.0100503	0.2287	NA	FALSE	FALSE	FALSE	ebi-a-GCST003156	1	195047936	0.0286714	14267	0.725937	Systemic lupus erythematosus || id:ebi-a-GCST003156	Systemic lupus erythematosus	Systemic lupus erythematosus || ||	TRUE	igd	1	195047936	0.002	9.49948e-13	688602	ieu-b-40	body mass index || id:ieu-b-40	TRUE	reported	igd	2	TRUE
64	rs12044597	G	A	G	A	0.0143	-0.0100503	0.5029	NA	FALSE	FALSE	FALSE	ebi-a-GCST003156	1	1708801	0.0207141	14267	0.627539	Systemic lupus erythematosus || id:ebi-a-GCST003156	Systemic lupus erythematosus	Systemic lupus erythematosus || ||	TRUE	igd	1	1708801	0.0016	1.69981e-18	789125	ieu-b-40	body mass index || id:ieu-b-40	TRUE	reported	igd	2	TRUE
65	rs12049202	T	C	T	C	0.024	0.0198026	0.203	NA	FALSE	FALSE	FALSE	ebi-a-GCST003156	1	77967523	0.02879	14267	0.491561	Systemic lupus erythematosus || id:ebi-a-GCST003156	Systemic lupus erythematosus	Systemic lupus erythematosus || ||	TRUE	igd	1	77967523	0.0022	1e-28	691566	ieu-b-40	body mass index || id:ieu-b-40	TRUE	reported	igd	2	TRUE
66	rs12098284	T	C	T	C	0.0178	0.0392207	0.1241	NA	FALSE	FALSE	FALSE	ebi-a-GCST003156	10	76047464	0.0448348	14267	0.381692	Systemic lupus erythematosus || id:ebi-a-GCST003156	Systemic lupus erythematosus	Systemic lupus erythematosus || ||	TRUE	igd	10	76047464	0.0026	1.80011e-11	686167	ieu-b-40	body mass index || id:ieu-b-40	TRUE	reported	igd	2	TRUE
67	rs1218822	A	G	A	G	0.0168	-0.076961	0.6663	NA	FALSE	FALSE	FALSE	ebi-a-GCST003156	13	28011963	0.0295975	14267	0.00931537	Systemic lupus erythematosus || id:ebi-a-GCST003156	Systemic lupus erythematosus	Systemic lupus erythematosus || ||	TRUE	igd	13	28011963	0.0017	1.9002e-22	794711	ieu-b-40	body mass index || id:ieu-b-40	TRUE	reported	igd	2	TRUE
68	rs12299814	A	C	A	C	-0.0157	-0.0304592	0.2525	NA	FALSE	FALSE	FALSE	ebi-a-GCST003156	12	90216146	0.0337925	14267	0.367397	Systemic lupus erythematosus || id:ebi-a-GCST003156	Systemic lupus erythematosus	Systemic lupus erythematosus || ||	TRUE	igd	12	90216146	0.002	5.19996e-15	687962	ieu-b-40	body mass index || id:ieu-b-40	TRUE	reported	igd	2	TRUE
69	rs12328930	C	T	C	T	0.0098	-0.0512933	0.4235	NA	FALSE	FALSE	FALSE	ebi-a-GCST003156	2	175079125	0.0288602	14267	0.0755197	Systemic lupus erythematosus || id:ebi-a-GCST003156	Systemic lupus erythematosus	Systemic lupus erythematosus || ||	TRUE	igd	2	175079125	0.0017	1.79999e-08	690521	ieu-b-40	body mass index || id:ieu-b-40	TRUE	reported	igd	2	TRUE
70	rs12334877	A	G	A	G	-0.0144	0.0295588	0.198	NA	FALSE	FALSE	FALSE	ebi-a-GCST003156	8	67194171	0.0315275	14267	0.348473	Systemic lupus erythematosus || id:ebi-a-GCST003156	Systemic lupus erythematosus	Systemic lupus erythematosus || ||	TRUE	igd	8	67194171	0.0022	7.70016e-11	683820	ieu-b-40	body mass index || id:ieu-b-40	TRUE	reported	igd	2	TRUE
71	rs12364470	G	T	G	T	0.0178	-0.0725707	0.1626	NA	FALSE	FALSE	FALSE	ebi-a-GCST003156	11	134601012	0.0426444	14267	0.0887994	Systemic lupus erythematosus || id:ebi-a-GCST003156	Systemic lupus erythematosus	Systemic lupus erythematosus || ||	TRUE	igd	11	134601012	0.0022	1.10002e-15	787411	ieu-b-40	body mass index || id:ieu-b-40	TRUE	reported	igd	2	TRUE
72	rs12369179	T	C	T	C	-0.0359	-0.0100503	0.08782	NA	FALSE	FALSE	FALSE	ebi-a-GCST003156	12	122963550	0.0425235	14267	0.813163	Systemic lupus erythematosus || id:ebi-a-GCST003156	Systemic lupus erythematosus	Systemic lupus erythematosus || ||	TRUE	igd	12	122963550	0.0031	2.49977e-31	674260	ieu-b-40	body mass index || id:ieu-b-40	TRUE	reported	igd	2	TRUE
73	rs12416812	A	G	A	G	0.0111	-0.0295588	0.5088	NA	FALSE	FALSE	FALSE	ebi-a-GCST003156	11	888632	0.0269223	14267	0.272235	Systemic lupus erythematosus || id:ebi-a-GCST003156	Systemic lupus erythematosus	Systemic lupus erythematosus || ||	TRUE	igd	11	888632	0.0016	6.09958e-12	793338	ieu-b-40	body mass index || id:ieu-b-40	TRUE	reported	igd	2	TRUE
74	rs1241986	A	G	A	G	-0.0139	-0.0198026	0.8479	NA	FALSE	FALSE	FALSE	ebi-a-GCST003156	18	6873954	0.0428759	14267	0.644183	Systemic lupus erythematosus || id:ebi-a-GCST003156	Systemic lupus erythematosus	Systemic lupus erythematosus || ||	TRUE	igd	18	6873954	0.0024	1.09999e-08	687757	ieu-b-40	body mass index || id:ieu-b-40	TRUE	reported	igd	2	TRUE
75	rs12429545	A	G	A	G	0.0316	0.0198026	0.1248	NA	FALSE	FALSE	FALSE	ebi-a-GCST003156	13	54102206	0.0396283	14267	0.61728	Systemic lupus erythematosus || id:ebi-a-GCST003156	Systemic lupus erythematosus	Systemic lupus erythematosus || ||	TRUE	igd	13	54102206	0.0025	9.60064e-38	778918	ieu-b-40	body mass index || id:ieu-b-40	TRUE	reported	igd	2	TRUE
76	rs12448257	A	G	A	G	0.0184	-0.0202027	0.218	NA	FALSE	FALSE	FALSE	ebi-a-GCST003156	16	3599655	0.0289444	14267	0.485187	Systemic lupus erythematosus || id:ebi-a-GCST003156	Systemic lupus erythematosus	Systemic lupus erythematosus || ||	TRUE	igd	16	3599655	0.002	8.10028e-20	779628	ieu-b-40	body mass index || id:ieu-b-40	TRUE	reported	igd	2	TRUE
77	rs12564992	G	A	G	A	0.0196	0.0487902	0.1144	NA	FALSE	FALSE	FALSE	ebi-a-GCST003156	1	174478100	0.0394865	14267	0.216601	Systemic lupus erythematosus || id:ebi-a-GCST003156	Systemic lupus erythematosus	Systemic lupus erythematosus || ||	TRUE	igd	1	174478100	0.0026	5.30029e-14	795119	ieu-b-40	body mass index || id:ieu-b-40	TRUE	reported	igd	2	TRUE
78	rs12593036	G	A	G	A	-0.0154	0.0392207	0.2993	NA	FALSE	FALSE	FALSE	ebi-a-GCST003156	15	81058652	0.0281249	14267	0.163161	Systemic lupus erythematosus || id:ebi-a-GCST003156	Systemic lupus erythematosus	Systemic lupus erythematosus || ||	TRUE	igd	15	81058652	0.0019	3.80014e-16	686055	ieu-b-40	body mass index || id:ieu-b-40	TRUE	reported	igd	2	TRUE
79	rs12602912	T	C	T	C	0.0176	-0.0725707	0.2048	NA	FALSE	FALSE	FALSE	ebi-a-GCST003156	17	65870073	0.038407	14267	0.058822	Systemic lupus erythematosus || id:ebi-a-GCST003156	Systemic lupus erythematosus	Systemic lupus erythematosus || ||	TRUE	igd	17	65870073	0.0021	9.8992e-18	777510	ieu-b-40	body mass index || id:ieu-b-40	TRUE	reported	igd	2	TRUE
80	rs1260326	C	T	C	T	0.0105	-0.0487902	0.5973	NA	FALSE	FALSE	FALSE	ebi-a-GCST003156	2	27730940	0.0288964	14267	0.0913251	Systemic lupus erythematosus || id:ebi-a-GCST003156	Systemic lupus erythematosus	Systemic lupus erythematosus || ||	TRUE	igd	2	27730940	0.0017	3.89996e-10	784462	ieu-b-40	body mass index || id:ieu-b-40	TRUE	reported	igd	2	TRUE
81	rs12629015	G	A	G	A	-0.0135	0.0676586	0.1852	NA	FALSE	FALSE	FALSE	ebi-a-GCST003156	3	119618053	0.0377018	14267	0.0727227	Systemic lupus erythematosus || id:ebi-a-GCST003156	Systemic lupus erythematosus	Systemic lupus erythematosus || ||	TRUE	igd	3	119618053	0.0023	2.1e-09	691059	ieu-b-40	body mass index || id:ieu-b-40	TRUE	reported	igd	2	TRUE
82	rs1266874	G	A	G	A	0.014	-0.0100503	0.3558	NA	FALSE	FALSE	FALSE	ebi-a-GCST003156	6	51779638	0.0530179	14267	0.84965	Systemic lupus erythematosus || id:ebi-a-GCST003156	Systemic lupus erythematosus	Systemic lupus erythematosus || ||	TRUE	igd	6	51779638	0.0018	9.79941e-15	691020	ieu-b-40	body mass index || id:ieu-b-40	TRUE	reported	igd	2	TRUE
83	rs1268065	A	G	A	G	-0.0102	-0.0512933	0.4794	NA	FALSE	FALSE	FALSE	ebi-a-GCST003156	6	126042783	0.0282314	14267	0.0692341	Systemic lupus erythematosus || id:ebi-a-GCST003156	Systemic lupus erythematosus	Systemic lupus erythematosus || ||	TRUE	igd	6	126042783	0.0017	1e-09	759626	ieu-b-40	body mass index || id:ieu-b-40	TRUE	reported	igd	2	TRUE
84	rs12762034	C	T	C	T	0.024	0.0861777	0.07583	NA	FALSE	FALSE	FALSE	ebi-a-GCST003156	10	33969931	0.0512772	14267	0.0928368	Systemic lupus erythematosus || id:ebi-a-GCST003156	Systemic lupus erythematosus	Systemic lupus erythematosus || ||	TRUE	igd	10	33969931	0.0032	7.29962e-14	692191	ieu-b-40	body mass index || id:ieu-b-40	TRUE	reported	igd	2	TRUE
85	rs12888545	G	A	G	A	0.0136	-0.0202027	0.2519	NA	FALSE	FALSE	FALSE	ebi-a-GCST003156	14	88308044	0.035128	14267	0.565212	Systemic lupus erythematosus || id:ebi-a-GCST003156	Systemic lupus erythematosus	Systemic lupus erythematosus || ||	TRUE	igd	14	88308044	0.002	9.09913e-12	688605	ieu-b-40	body mass index || id:ieu-b-40	TRUE	reported	igd	2	TRUE
86	rs12888955	A	G	A	G	-0.0178	-0.113329	0.6513	NA	FALSE	FALSE	FALSE	ebi-a-GCST003156	14	103256877	0.0299263	14267	0.000152525	Systemic lupus erythematosus || id:ebi-a-GCST003156	Systemic lupus erythematosus	Systemic lupus erythematosus || ||	TRUE	igd	14	103256877	0.0018	1.39991e-22	691849	ieu-b-40	body mass index || id:ieu-b-40	TRUE	reported	igd	2	TRUE
87	rs12914489	A	G	A	G	0.0165	-0.0725707	0.1103	NA	FALSE	FALSE	FALSE	ebi-a-GCST003156	15	74187937	0.0554549	14267	0.190655	Systemic lupus erythematosus || id:ebi-a-GCST003156	Systemic lupus erythematosus	Systemic lupus erythematosus || ||	TRUE	igd	15	74187937	0.0026	3.79997e-10	795244	ieu-b-40	body mass index || id:ieu-b-40	TRUE	reported	igd	2	TRUE
88	rs12933482	G	A	G	A	0.0186	-0.0512933	0.1048	NA	FALSE	FALSE	FALSE	ebi-a-GCST003156	16	72189604	0.048812	14267	0.293335	Systemic lupus erythematosus || id:ebi-a-GCST003156	Systemic lupus erythematosus	Systemic lupus erythematosus || ||	TRUE	igd	16	72189604	0.0028	4.90004e-11	691477	ieu-b-40	body mass index || id:ieu-b-40	TRUE	reported	igd	2	TRUE
89	rs12936083	G	A	G	A	0.0139	0.076961	0.3267	NA	FALSE	FALSE	FALSE	ebi-a-GCST003156	17	4801887	0.0279358	14267	0.00587057	Systemic lupus erythematosus || id:ebi-a-GCST003156	Systemic lupus erythematosus	Systemic lupus erythematosus || ||	TRUE	igd	17	4801887	0.0019	4.10015e-13	633615	ieu-b-40	body mass index || id:ieu-b-40	TRUE	reported	igd	2	TRUE
90	rs12939549	G	A	G	A	-0.018	0.00995033	0.4335	NA	FALSE	FALSE	FALSE	ebi-a-GCST003156	17	78611724	0.0225536	14267	0.659078	Systemic lupus erythematosus || id:ebi-a-GCST003156	Systemic lupus erythematosus	Systemic lupus erythematosus || ||	TRUE	igd	17	78611724	0.0016	2.70023e-28	793950	ieu-b-40	body mass index || id:ieu-b-40	TRUE	reported	igd	2	TRUE
91	rs1296328	C	A	C	A	-0.0179	-0.0295588	0.5657	NA	FALSE	FALSE	FALSE	ebi-a-GCST003156	4	137083193	0.0246456	14267	0.230391	Systemic lupus erythematosus || id:ebi-a-GCST003156	Systemic lupus erythematosus	Systemic lupus erythematosus || ||	TRUE	igd	4	137083193	0.0018	4.90004e-24	683488	ieu-b-40	body mass index || id:ieu-b-40	TRUE	reported	igd	2	TRUE
92	rs12981256	A	G	A	G	0.0142	0.0512933	0.5325	NA	FALSE	FALSE	FALSE	ebi-a-GCST003156	19	1865901	0.0276126	14267	0.0632252	Systemic lupus erythematosus || id:ebi-a-GCST003156	Systemic lupus erythematosus	Systemic lupus erythematosus || ||	TRUE	igd	19	1865901	0.0018	1.10002e-15	678327	ieu-b-40	body mass index || id:ieu-b-40	TRUE	reported	igd	2	TRUE
93	rs13021737	G	A	G	A	0.0574	0.0100503	0.8319	NA	FALSE	FALSE	FALSE	ebi-a-GCST003156	2	632348	0.0295392	14267	0.733679	Systemic lupus erythematosus || id:ebi-a-GCST003156	Systemic lupus erythematosus	Systemic lupus erythematosus || ||	TRUE	igd	2	632348	0.0021	7.49894e-157	789534	ieu-b-40	body mass index || id:ieu-b-40	TRUE	reported	igd	2	TRUE
94	rs13069244	A	G	A	G	0.0187	-0.0618754	0.07747	NA	FALSE	FALSE	FALSE	ebi-a-GCST003156	3	180441172	0.0548076	14267	0.258916	Systemic lupus erythematosus || id:ebi-a-GCST003156	Systemic lupus erythematosus	Systemic lupus erythematosus || ||	TRUE	igd	3	180441172	0.0032	2.99999e-09	791327	ieu-b-40	body mass index || id:ieu-b-40	TRUE	reported	igd	2	TRUE
95	rs13107325	T	C	T	C	0.047	-0.105361	0.07373	NA	FALSE	FALSE	FALSE	ebi-a-GCST003156	4	103188709	0.0495674	14267	0.0335367	Systemic lupus erythematosus || id:ebi-a-GCST003156	Systemic lupus erythematosus	Systemic lupus erythematosus || ||	TRUE	igd	4	103188709	0.0032	1.10002e-47	792045	ieu-b-40	body mass index || id:ieu-b-40	TRUE	reported	igd	2	TRUE
96	rs13110266	A	G	A	G	-0.0117	-0.0202027	0.4065	NA	FALSE	FALSE	FALSE	ebi-a-GCST003156	4	162129844	0.0217057	14267	0.35198	Systemic lupus erythematosus || id:ebi-a-GCST003156	Systemic lupus erythematosus	Systemic lupus erythematosus || ||	TRUE	igd	4	162129844	0.0017	1.9002e-12	791087	ieu-b-40	body mass index || id:ieu-b-40	TRUE	reported	igd	2	TRUE
97	rs13132853	G	A	G	A	-0.0142	0.0295588	0.3452	NA	FALSE	FALSE	FALSE	ebi-a-GCST003156	4	38680015	0.029929	14267	0.323334	Systemic lupus erythematosus || id:ebi-a-GCST003156	Systemic lupus erythematosus	Systemic lupus erythematosus || ||	TRUE	igd	4	38680015	0.0018	4.70002e-15	682543	ieu-b-40	body mass index || id:ieu-b-40	TRUE	reported	igd	2	TRUE
98	rs13174863	G	A	G	A	0.0192	0.00995033	0.1548	NA	FALSE	FALSE	FALSE	ebi-a-GCST003156	5	139080745	0.0347533	14267	0.774638	Systemic lupus erythematosus || id:ebi-a-GCST003156	Systemic lupus erythematosus	Systemic lupus erythematosus || ||	TRUE	igd	5	139080745	0.0023	2.90001e-16	773762	ieu-b-40	body mass index || id:ieu-b-40	TRUE	reported	igd	2	TRUE
99	rs13184896	T	G	T	G	-0.0133	-0.0304592	0.4346	NA	FALSE	FALSE	FALSE	ebi-a-GCST003156	5	122734005	0.02837	14267	0.282984	Systemic lupus erythematosus || id:ebi-a-GCST003156	Systemic lupus erythematosus	Systemic lupus erythematosus || ||	TRUE	igd	5	122734005	0.0016	3.29989e-16	794825	ieu-b-40	body mass index || id:ieu-b-40	TRUE	reported	igd	2	TRUE
100	rs13191362	G	A	G	A	-0.0236	-0.040822	0.1198	NA	FALSE	FALSE	FALSE	ebi-a-GCST003156	6	163033350	0.0429825	14267	0.342247	Systemic lupus erythematosus || id:ebi-a-GCST003156	Systemic lupus erythematosus	Systemic lupus erythematosus || ||	TRUE	igd	6	163033350	0.0025	5.90065e-21	792699	ieu-b-40	body mass index || id:ieu-b-40	TRUE	reported	igd	2	TRUE
101	rs1320903	A	G	A	G	0.0216	0.00995033	0.3174	NA	FALSE	FALSE	FALSE	ebi-a-GCST003156	3	131758077	0.0237711	14267	0.675517	Systemic lupus erythematosus || id:ebi-a-GCST003156	Systemic lupus erythematosus	Systemic lupus erythematosus || ||	TRUE	igd	3	131758077	0.0018	9.20026e-32	691519	ieu-b-40	body mass index || id:ieu-b-40	TRUE	reported	igd	2	TRUE
102	rs1321432	C	A	C	A	0.0201	-0.0198026	0.6321	NA	FALSE	FALSE	FALSE	ebi-a-GCST003156	20	6614691	0.0373623	14267	0.596101	Systemic lupus erythematosus || id:ebi-a-GCST003156	Systemic lupus erythematosus	Systemic lupus erythematosus || ||	TRUE	igd	20	6614691	0.0018	3.50026e-29	686481	ieu-b-40	body mass index || id:ieu-b-40	TRUE	reported	igd	2	TRUE
103	rs13250058	T	G	T	G	0.0112	0.0100503	0.6771	NA	FALSE	FALSE	FALSE	ebi-a-GCST003156	8	112270826	0.0234752	14267	0.668559	Systemic lupus erythematosus || id:ebi-a-GCST003156	Systemic lupus erythematosus	Systemic lupus erythematosus || ||	TRUE	igd	8	112270826	0.0018	2.90001e-10	787870	ieu-b-40	body mass index || id:ieu-b-40	TRUE	reported	igd	2	TRUE
104	rs13263601	C	A	C	A	0.0154	0.00995033	0.3478	NA	FALSE	FALSE	FALSE	ebi-a-GCST003156	8	14095900	0.020097	14267	0.620519	Systemic lupus erythematosus || id:ebi-a-GCST003156	Systemic lupus erythematosus	Systemic lupus erythematosus || ||	TRUE	igd	8	14095900	0.0018	2.19989e-17	686196	ieu-b-40	body mass index || id:ieu-b-40	TRUE	reported	igd	2	TRUE
105	rs13287131	C	T	C	T	0.0123	0.076961	0.2491	NA	FALSE	FALSE	FALSE	ebi-a-GCST003156	9	92119579	0.0336279	14267	0.0221019	Systemic lupus erythematosus || id:ebi-a-GCST003156	Systemic lupus erythematosus	Systemic lupus erythematosus || ||	TRUE	igd	9	92119579	0.002	6.80002e-10	683808	ieu-b-40	body mass index || id:ieu-b-40	TRUE	reported	igd	2	TRUE
106	rs13329567	T	C	T	C	-0.0293	-0.0512933	0.2308	NA	FALSE	FALSE	FALSE	ebi-a-GCST003156	15	68104367	0.0374523	14267	0.170823	Systemic lupus erythematosus || id:ebi-a-GCST003156	Systemic lupus erythematosus	Systemic lupus erythematosus || ||	TRUE	igd	15	68104367	0.002	1e-50	793953	ieu-b-40	body mass index || id:ieu-b-40	TRUE	reported	igd	2	TRUE
107	rs1365466	T	C	T	C	-0.0137	-0.0198026	0.7406	NA	FALSE	FALSE	FALSE	ebi-a-GCST003156	18	36182440	0.0287239	14267	0.490564	Systemic lupus erythematosus || id:ebi-a-GCST003156	Systemic lupus erythematosus	Systemic lupus erythematosus || ||	TRUE	igd	18	36182440	0.0019	3.29989e-13	791868	ieu-b-40	body mass index || id:ieu-b-40	TRUE	reported	igd	2	TRUE
108	rs1371108	A	C	A	C	0.0119	-0.0512933	0.3247	NA	FALSE	FALSE	FALSE	ebi-a-GCST003156	2	81816251	0.0350117	14267	0.142912	Systemic lupus erythematosus || id:ebi-a-GCST003156	Systemic lupus erythematosus	Systemic lupus erythematosus || ||	TRUE	igd	2	81816251	0.0018	8.99912e-11	684620	ieu-b-40	body mass index || id:ieu-b-40	TRUE	reported	igd	2	TRUE
109	rs1409818	T	C	T	C	0.0201	0.0295588	0.1156	NA	FALSE	FALSE	FALSE	ebi-a-GCST003156	20	21381121	0.0515728	14267	0.566544	Systemic lupus erythematosus || id:ebi-a-GCST003156	Systemic lupus erythematosus	Systemic lupus erythematosus || ||	TRUE	igd	20	21381121	0.0029	2.49977e-12	690984	ieu-b-40	body mass index || id:ieu-b-40	TRUE	reported	igd	2	TRUE
110	rs1421334	C	A	C	A	-0.0125	0.0100503	0.5431	NA	FALSE	FALSE	FALSE	ebi-a-GCST003156	8	30865733	0.0314189	14267	0.749057	Systemic lupus erythematosus || id:ebi-a-GCST003156	Systemic lupus erythematosus	Systemic lupus erythematosus || ||	TRUE	igd	8	30865733	0.0018	1e-12	680665	ieu-b-40	body mass index || id:ieu-b-40	TRUE	reported	igd	2	TRUE
111	rs1430387	C	T	C	T	-0.0114	0.0392207	0.4295	NA	FALSE	FALSE	FALSE	ebi-a-GCST003156	18	58227112	0.0262282	14267	0.13482	Systemic lupus erythematosus || id:ebi-a-GCST003156	Systemic lupus erythematosus	Systemic lupus erythematosus || ||	TRUE	igd	18	58227112	0.0017	5.79963e-11	689325	ieu-b-40	body mass index || id:ieu-b-40	TRUE	reported	igd	2	TRUE
112	rs1431659	G	A	G	A	-0.0196	-0.0198026	0.7344	NA	FALSE	FALSE	FALSE	ebi-a-GCST003156	8	73439070	0.0286239	14267	0.48905	Systemic lupus erythematosus || id:ebi-a-GCST003156	Systemic lupus erythematosus	Systemic lupus erythematosus || ||	TRUE	igd	8	73439070	0.0019	6.00067e-24	689739	ieu-b-40	body mass index || id:ieu-b-40	TRUE	reported	igd	2	TRUE
113	rs1445652	A	G	A	G	0.0123	-0.0100503	0.1855	NA	FALSE	FALSE	FALSE	ebi-a-GCST003156	2	155668460	0.0512631	14267	0.844568	Systemic lupus erythematosus || id:ebi-a-GCST003156	Systemic lupus erythematosus	Systemic lupus erythematosus || ||	TRUE	igd	2	155668460	0.0022	4.30002e-08	682166	ieu-b-40	body mass index || id:ieu-b-40	TRUE	reported	igd	2	TRUE
114	rs1452075	T	C	T	C	0.0141	-0.0198026	0.7277	NA	FALSE	FALSE	FALSE	ebi-a-GCST003156	3	62481063	0.0251696	14267	0.431418	Systemic lupus erythematosus || id:ebi-a-GCST003156	Systemic lupus erythematosus	Systemic lupus erythematosus || ||	TRUE	igd	3	62481063	0.0018	1.29987e-14	783729	ieu-b-40	body mass index || id:ieu-b-40	TRUE	reported	igd	2	TRUE
115	rs1465900	C	A	C	A	-0.0125	-0.0304592	0.2188	NA	FALSE	FALSE	FALSE	ebi-a-GCST003156	11	76473138	0.0361461	14267	0.399414	Systemic lupus erythematosus || id:ebi-a-GCST003156	Systemic lupus erythematosus	Systemic lupus erythematosus || ||	TRUE	igd	11	76473138	0.002	4.79999e-10	779748	ieu-b-40	body mass index || id:ieu-b-40	TRUE	reported	igd	2	TRUE
116	rs1472169	T	C	T	C	-0.0139	0.0198026	0.3772	NA	FALSE	FALSE	FALSE	ebi-a-GCST003156	9	37209396	0.0343265	14267	0.564013	Systemic lupus erythematosus || id:ebi-a-GCST003156	Systemic lupus erythematosus	Systemic lupus erythematosus || ||	TRUE	igd	9	37209396	0.0018	2.80027e-15	689945	ieu-b-40	body mass index || id:ieu-b-40	TRUE	reported	igd	2	TRUE
117	rs1476322	A	G	A	G	0.0101	-0.00995033	0.569	NA	FALSE	FALSE	FALSE	ebi-a-GCST003156	3	161446055	0.0240731	14267	0.679358	Systemic lupus erythematosus || id:ebi-a-GCST003156	Systemic lupus erythematosus	Systemic lupus erythematosus || ||	TRUE	igd	3	161446055	0.0017	5e-09	692523	ieu-b-40	body mass index || id:ieu-b-40	TRUE	reported	igd	2	TRUE
118	rs1477199	G	A	G	A	0.0228	-0.0512933	0.1451	NA	FALSE	FALSE	FALSE	ebi-a-GCST003156	16	53712135	0.0410057	14267	0.210977	Systemic lupus erythematosus || id:ebi-a-GCST003156	Systemic lupus erythematosus	Systemic lupus erythematosus || ||	TRUE	igd	16	53712135	0.0024	9.3994e-22	794442	ieu-b-40	body mass index || id:ieu-b-40	TRUE	reported	igd	2	TRUE
119	rs1492767	T	C	T	C	0.0094	0.00995033	0.4957	NA	FALSE	FALSE	FALSE	ebi-a-GCST003156	4	55221467	0.0276288	14267	0.71874	Systemic lupus erythematosus || id:ebi-a-GCST003156	Systemic lupus erythematosus	Systemic lupus erythematosus || ||	TRUE	igd	4	55221467	0.0016	1e-08	794161	ieu-b-40	body mass index || id:ieu-b-40	TRUE	reported	igd	2	TRUE
120	rs1503526	C	T	C	T	0.014	-0.040822	0.4838	NA	FALSE	FALSE	FALSE	ebi-a-GCST003156	5	63020706	0.0312603	14267	0.191595	Systemic lupus erythematosus || id:ebi-a-GCST003156	Systemic lupus erythematosus	Systemic lupus erythematosus || ||	TRUE	igd	5	63020706	0.0017	5.50047e-17	747347	ieu-b-40	body mass index || id:ieu-b-40	TRUE	reported	igd	2	TRUE
121	rs1522569	G	T	G	T	-0.0164	-0.0202027	0.1819	NA	FALSE	FALSE	FALSE	ebi-a-GCST003156	4	171632637	0.0354467	14267	0.568714	Systemic lupus erythematosus || id:ebi-a-GCST003156	Systemic lupus erythematosus	Systemic lupus erythematosus || ||	TRUE	igd	4	171632637	0.0022	2.90001e-13	689573	ieu-b-40	body mass index || id:ieu-b-40	TRUE	reported	igd	2	TRUE
122	rs1528435	T	C	T	C	0.0164	-0.0295588	0.6331	NA	FALSE	FALSE	FALSE	ebi-a-GCST003156	2	181550962	0.0286316	14267	0.301892	Systemic lupus erythematosus || id:ebi-a-GCST003156	Systemic lupus erythematosus	Systemic lupus erythematosus || ||	TRUE	igd	2	181550962	0.0017	9.09913e-23	794198	ieu-b-40	body mass index || id:ieu-b-40	TRUE	reported	igd	2	TRUE
123	rs1538247	C	T	C	T	0.0108	-0.0202027	0.3181	NA	FALSE	FALSE	FALSE	ebi-a-GCST003156	6	153395344	0.0304996	14267	0.507719	Systemic lupus erythematosus || id:ebi-a-GCST003156	Systemic lupus erythematosus	Systemic lupus erythematosus || ||	TRUE	igd	6	153395344	0.0019	1e-08	682726	ieu-b-40	body mass index || id:ieu-b-40	TRUE	reported	igd	2	TRUE
124	rs1552893	G	A	G	A	-0.0126	0.0198026	0.2777	NA	FALSE	FALSE	FALSE	ebi-a-GCST003156	3	194851700	0.0266385	14267	0.45725	Systemic lupus erythematosus || id:ebi-a-GCST003156	Systemic lupus erythematosus	Systemic lupus erythematosus || ||	TRUE	igd	3	194851700	0.0019	8.10028e-11	691313	ieu-b-40	body mass index || id:ieu-b-40	TRUE	reported	igd	2	TRUE
125	rs1656377	C	T	C	T	0.0099	-0.0198026	0.5885	NA	FALSE	FALSE	FALSE	ebi-a-GCST003156	3	158285280	0.0303766	14267	0.514463	Systemic lupus erythematosus || id:ebi-a-GCST003156	Systemic lupus erythematosus	Systemic lupus erythematosus || ||	TRUE	igd	3	158285280	0.0017	1.6e-08	691955	ieu-b-40	body mass index || id:ieu-b-40	TRUE	reported	igd	2	TRUE
126	rs1681740	C	A	C	A	-0.0115	0.0582689	0.3933	NA	FALSE	FALSE	FALSE	ebi-a-GCST003156	10	118564313	0.0298234	14267	0.0507248	Systemic lupus erythematosus || id:ebi-a-GCST003156	Systemic lupus erythematosus	Systemic lupus erythematosus || ||	TRUE	igd	10	118564313	0.0018	1.09999e-10	673459	ieu-b-40	body mass index || id:ieu-b-40	TRUE	reported	igd	2	TRUE
127	rs16851483	T	G	T	G	0.0369	0.0676586	0.06928	NA	FALSE	FALSE	FALSE	ebi-a-GCST003156	3	141275436	0.0581866	14267	0.244916	Systemic lupus erythematosus || id:ebi-a-GCST003156	Systemic lupus erythematosus	Systemic lupus erythematosus || ||	TRUE	igd	3	141275436	0.0035	3.19963e-26	692316	ieu-b-40	body mass index || id:ieu-b-40	TRUE	reported	igd	2	TRUE
128	rs16871902	A	G	A	G	0.0125	0.0201947	0.4877	NA	FALSE	FALSE	FALSE	ebi-a-GCST003156	5	3488462	0.0280294	14267	0.471227	Systemic lupus erythematosus || id:ebi-a-GCST003156	Systemic lupus erythematosus	Systemic lupus erythematosus || ||	TRUE	igd	5	3488462	0.0017	4.60045e-13	690830	ieu-b-40	body mass index || id:ieu-b-40	TRUE	reported	igd	2	TRUE
129	rs16903285	C	T	C	T	0.0331	-0.0100503	0.1407	NA	FALSE	FALSE	FALSE	ebi-a-GCST003156	5	87978252	0.0343395	14267	0.76977	Systemic lupus erythematosus || id:ebi-a-GCST003156	Systemic lupus erythematosus	Systemic lupus erythematosus || ||	TRUE	igd	5	87978252	0.0026	7.59976e-38	687944	ieu-b-40	body mass index || id:ieu-b-40	TRUE	reported	igd	2	TRUE
130	rs16953563	A	G	A	G	-0.0134	0.0295588	0.2516	NA	FALSE	FALSE	FALSE	ebi-a-GCST003156	15	66686770	0.0366918	14267	0.420475	Systemic lupus erythematosus || id:ebi-a-GCST003156	Systemic lupus erythematosus	Systemic lupus erythematosus || ||	TRUE	igd	15	66686770	0.002	1.50003e-11	691761	ieu-b-40	body mass index || id:ieu-b-40	TRUE	reported	igd	2	TRUE
131	rs17001561	A	G	A	G	0.0151	-0.0100503	0.1573	NA	FALSE	FALSE	FALSE	ebi-a-GCST003156	4	77096118	0.0238865	14267	0.673935	Systemic lupus erythematosus || id:ebi-a-GCST003156	Systemic lupus erythematosus	Systemic lupus erythematosus || ||	TRUE	igd	4	77096118	0.0023	3.80014e-11	794327	ieu-b-40	body mass index || id:ieu-b-40	TRUE	reported	igd	2	TRUE
132	rs17014375	G	T	G	T	0.0172	-0.0618754	0.1348	NA	FALSE	FALSE	FALSE	ebi-a-GCST003156	1	209543560	0.0411596	14267	0.132761	Systemic lupus erythematosus || id:ebi-a-GCST003156	Systemic lupus erythematosus	Systemic lupus erythematosus || ||	TRUE	igd	1	209543560	0.0025	1.10002e-11	690856	ieu-b-40	body mass index || id:ieu-b-40	TRUE	reported	igd	2	TRUE
133	rs17033117	T	C	T	C	0.0137	0.0295588	0.1872	NA	FALSE	FALSE	FALSE	ebi-a-GCST003156	3	35443653	0.0315823	14267	0.349309	Systemic lupus erythematosus || id:ebi-a-GCST003156	Systemic lupus erythematosus	Systemic lupus erythematosus || ||	TRUE	igd	3	35443653	0.0022	8.9e-10	691863	ieu-b-40	body mass index || id:ieu-b-40	TRUE	reported	igd	2	TRUE
134	rs17113297	T	C	T	C	0.0166	-0.040822	0.2082	NA	FALSE	FALSE	FALSE	ebi-a-GCST003156	10	102395982	0.0377373	14267	0.279368	Systemic lupus erythematosus || id:ebi-a-GCST003156	Systemic lupus erythematosus	Systemic lupus erythematosus || ||	TRUE	igd	10	102395982	0.0021	2.09991e-15	686357	ieu-b-40	body mass index || id:ieu-b-40	TRUE	reported	igd	2	TRUE
135	rs17119937	C	T	C	T	0.0212	0.0198026	0.06905	NA	FALSE	FALSE	FALSE	ebi-a-GCST003156	8	14502274	0.0675134	14267	0.769283	Systemic lupus erythematosus || id:ebi-a-GCST003156	Systemic lupus erythematosus	Systemic lupus erythematosus || ||	TRUE	igd	8	14502274	0.0036	5.60003e-09	668272	ieu-b-40	body mass index || id:ieu-b-40	TRUE	reported	igd	2	TRUE
136	rs17203016	G	A	G	A	0.015	0.0487902	0.196	NA	FALSE	FALSE	FALSE	ebi-a-GCST003156	2	208255518	0.0402942	14267	0.225953	Systemic lupus erythematosus || id:ebi-a-GCST003156	Systemic lupus erythematosus	Systemic lupus erythematosus || ||	TRUE	igd	2	208255518	0.002	2.09991e-13	786272	ieu-b-40	body mass index || id:ieu-b-40	TRUE	reported	igd	2	TRUE
137	rs17238110	G	A	G	A	-0.0353	-0.139262	0.1634	NA	FALSE	FALSE	FALSE	ebi-a-GCST003156	15	62150364	0.0937594	14267	0.137461	Systemic lupus erythematosus || id:ebi-a-GCST003156	Systemic lupus erythematosus	Systemic lupus erythematosus || ||	TRUE	igd	15	62150364	0.005	1.99986e-12	775505	ieu-b-40	body mass index || id:ieu-b-40	TRUE	reported	igd	2	TRUE
138	rs17311369	T	C	T	C	-0.0104	-0.040822	0.3278	NA	FALSE	FALSE	FALSE	ebi-a-GCST003156	15	47709199	0.0338463	14267	0.227779	Systemic lupus erythematosus || id:ebi-a-GCST003156	Systemic lupus erythematosus	Systemic lupus erythematosus || ||	TRUE	igd	15	47709199	0.0019	3.09999e-08	673102	ieu-b-40	body mass index || id:ieu-b-40	TRUE	reported	igd	2	TRUE
139	rs17399237	C	T	C	T	-0.0129	0.040822	0.5497	NA	FALSE	FALSE	FALSE	ebi-a-GCST003156	2	35471626	0.0293942	14267	0.1649	Systemic lupus erythematosus || id:ebi-a-GCST003156	Systemic lupus erythematosus	Systemic lupus erythematosus || ||	TRUE	igd	2	35471626	0.0017	6.70039e-14	690950	ieu-b-40	body mass index || id:ieu-b-40	TRUE	reported	igd	2	TRUE
140	rs17405819	C	T	C	T	-0.0215	0.0198026	0.301	NA	FALSE	FALSE	FALSE	ebi-a-GCST003156	8	76806584	0.0303716	14267	0.514394	Systemic lupus erythematosus || id:ebi-a-GCST003156	Systemic lupus erythematosus	Systemic lupus erythematosus || ||	TRUE	igd	8	76806584	0.0018	4.30031e-33	795493	ieu-b-40	body mass index || id:ieu-b-40	TRUE	reported	igd	2	TRUE
141	rs17424296	A	G	A	G	-0.0108	-0.040822	0.3659	NA	FALSE	FALSE	FALSE	ebi-a-GCST003156	5	60838903	0.0301975	14267	0.176429	Systemic lupus erythematosus || id:ebi-a-GCST003156	Systemic lupus erythematosus	Systemic lupus erythematosus || ||	TRUE	igd	5	60838903	0.0018	2.39999e-09	684366	ieu-b-40	body mass index || id:ieu-b-40	TRUE	reported	igd	2	TRUE
142	rs17425707	C	T	C	T	0.0167	-0.040822	0.1003	NA	FALSE	FALSE	FALSE	ebi-a-GCST003156	1	57874879	0.0469674	14267	0.384762	Systemic lupus erythematosus || id:ebi-a-GCST003156	Systemic lupus erythematosus	Systemic lupus erythematosus || ||	TRUE	igd	1	57874879	0.0028	4.39997e-09	688867	ieu-b-40	body mass index || id:ieu-b-40	TRUE	reported	igd	2	TRUE
143	rs17446257	A	G	A	G	0.0153	0.0487902	0.1292	NA	FALSE	FALSE	FALSE	ebi-a-GCST003156	13	40749213	0.0450864	14267	0.279187	Systemic lupus erythematosus || id:ebi-a-GCST003156	Systemic lupus erythematosus	Systemic lupus erythematosus || ||	TRUE	igd	13	40749213	0.0026	2.90001e-09	690630	ieu-b-40	body mass index || id:ieu-b-40	TRUE	reported	igd	2	TRUE
144	rs17513613	C	T	C	T	0.0186	0.00995033	0.3236	NA	FALSE	FALSE	FALSE	ebi-a-GCST003156	19	30286822	0.0241063	14267	0.679776	Systemic lupus erythematosus || id:ebi-a-GCST003156	Systemic lupus erythematosus	Systemic lupus erythematosus || ||	TRUE	igd	19	30286822	0.0018	3.59998e-26	789575	ieu-b-40	body mass index || id:ieu-b-40	TRUE	reported	igd	2	TRUE
145	rs17535749	A	G	A	G	0.015	0.0198026	0.1023	NA	FALSE	FALSE	FALSE	ebi-a-GCST003156	3	10027724	0.0438271	14267	0.651388	Systemic lupus erythematosus || id:ebi-a-GCST003156	Systemic lupus erythematosus	Systemic lupus erythematosus || ||	TRUE	igd	3	10027724	0.0027	2.5e-08	777038	ieu-b-40	body mass index || id:ieu-b-40	TRUE	reported	igd	2	TRUE
146	rs17551974	A	C	A	C	-0.0141	0.00995033	0.1782	NA	FALSE	FALSE	FALSE	ebi-a-GCST003156	2	142293146	0.0506609	14267	0.844289	Systemic lupus erythematosus || id:ebi-a-GCST003156	Systemic lupus erythematosus	Systemic lupus erythematosus || ||	TRUE	igd	2	142293146	0.0022	1.89998e-10	691115	ieu-b-40	body mass index || id:ieu-b-40	TRUE	reported	igd	2	TRUE
147	rs17636031	C	T	C	T	0.016	-0.0100503	0.2701	NA	FALSE	FALSE	FALSE	ebi-a-GCST003156	10	126594078	0.0278479	14267	0.718173	Systemic lupus erythematosus || id:ebi-a-GCST003156	Systemic lupus erythematosus	Systemic lupus erythematosus || ||	TRUE	igd	10	126594078	0.0019	1.20005e-17	782807	ieu-b-40	body mass index || id:ieu-b-40	TRUE	reported	igd	2	TRUE
148	rs17663412	A	C	A	C	0.0157	0.00995033	0.1139	NA	FALSE	FALSE	FALSE	ebi-a-GCST003156	5	167595121	0.0451908	14267	0.825727	Systemic lupus erythematosus || id:ebi-a-GCST003156	Systemic lupus erythematosus	Systemic lupus erythematosus || ||	TRUE	igd	5	167595121	0.0027	6.1e-09	691018	ieu-b-40	body mass index || id:ieu-b-40	TRUE	reported	igd	2	TRUE
149	rs17710386	C	T	C	T	0.0126	0.0487902	0.3319	NA	FALSE	FALSE	FALSE	ebi-a-GCST003156	18	63461201	0.0327473	14267	0.136251	Systemic lupus erythematosus || id:ebi-a-GCST003156	Systemic lupus erythematosus	Systemic lupus erythematosus || ||	TRUE	igd	18	63461201	0.0018	1e-12	783810	ieu-b-40	body mass index || id:ieu-b-40	TRUE	reported	igd	2	TRUE
150	rs17724992	G	A	G	A	-0.0183	-0.0304592	0.2596	NA	FALSE	FALSE	FALSE	ebi-a-GCST003156	19	18454825	0.0383809	14267	0.427427	Systemic lupus erythematosus || id:ebi-a-GCST003156	Systemic lupus erythematosus	Systemic lupus erythematosus || ||	TRUE	igd	19	18454825	0.0019	1e-22	785851	ieu-b-40	body mass index || id:ieu-b-40	TRUE	reported	igd	2	TRUE
151	rs17789218	C	T	C	T	0.013	0.0295588	0.2392	NA	FALSE	FALSE	FALSE	ebi-a-GCST003156	6	100600097	0.0302358	14267	0.328267	Systemic lupus erythematosus || id:ebi-a-GCST003156	Systemic lupus erythematosus	Systemic lupus erythematosus || ||	TRUE	igd	6	100600097	0.0019	7.39946e-12	793904	ieu-b-40	body mass index || id:ieu-b-40	TRUE	reported	igd	2	TRUE
152	rs17806379	T	C	T	C	-0.0258	-0.0202027	0.1789	NA	FALSE	FALSE	FALSE	ebi-a-GCST003156	20	51107290	0.0374949	14267	0.590018	Systemic lupus erythematosus || id:ebi-a-GCST003156	Systemic lupus erythematosus	Systemic lupus erythematosus || ||	TRUE	igd	20	51107290	0.0022	1.50003e-30	690043	ieu-b-40	body mass index || id:ieu-b-40	TRUE	reported	igd	2	TRUE
153	rs1804528	A	G	A	G	0.0109	0.0198026	0.3507	NA	FALSE	FALSE	FALSE	ebi-a-GCST003156	4	146056320	0.027383	14267	0.469574	Systemic lupus erythematosus || id:ebi-a-GCST003156	Systemic lupus erythematosus	Systemic lupus erythematosus || ||	TRUE	igd	4	146056320	0.002	2.99999e-08	518856	ieu-b-40	body mass index || id:ieu-b-40	TRUE	reported	igd	2	TRUE
154	rs1836303	G	A	G	A	0.0116	0.0198026	0.3873	NA	FALSE	FALSE	FALSE	ebi-a-GCST003156	15	46539116	0.0356419	14267	0.578485	Systemic lupus erythematosus || id:ebi-a-GCST003156	Systemic lupus erythematosus	Systemic lupus erythematosus || ||	TRUE	igd	15	46539116	0.0018	5.30029e-11	688991	ieu-b-40	body mass index || id:ieu-b-40	TRUE	reported	igd	2	TRUE
155	rs1843328	A	C	A	C	-0.0099	-0.0392207	0.5085	NA	FALSE	FALSE	FALSE	ebi-a-GCST003156	12	17111188	0.0292294	14267	0.179653	Systemic lupus erythematosus || id:ebi-a-GCST003156	Systemic lupus erythematosus	Systemic lupus erythematosus || ||	TRUE	igd	12	17111188	0.0017	7.90005e-09	686814	ieu-b-40	body mass index || id:ieu-b-40	TRUE	reported	igd	2	TRUE
156	rs1863652	A	G	A	G	-0.0115	0.0198026	0.3449	NA	FALSE	FALSE	FALSE	ebi-a-GCST003156	4	95991417	0.0208507	14267	0.342248	Systemic lupus erythematosus || id:ebi-a-GCST003156	Systemic lupus erythematosus	Systemic lupus erythematosus || ||	TRUE	igd	4	95991417	0.0018	1.40001e-10	692539	ieu-b-40	body mass index || id:ieu-b-40	TRUE	reported	igd	2	TRUE
157	rs1884389	T	C	T	C	-0.0103	0.0295588	0.4289	NA	FALSE	FALSE	FALSE	ebi-a-GCST003156	20	1410582	0.0322159	14267	0.358869	Systemic lupus erythematosus || id:ebi-a-GCST003156	Systemic lupus erythematosus	Systemic lupus erythematosus || ||	TRUE	igd	20	1410582	0.0017	4e-09	683669	ieu-b-40	body mass index || id:ieu-b-40	TRUE	reported	igd	2	TRUE
158	rs1885728	A	G	A	G	0.0108	0.0202027	0.6787	NA	FALSE	FALSE	FALSE	ebi-a-GCST003156	6	5977833	0.0407152	14267	0.619756	Systemic lupus erythematosus || id:ebi-a-GCST003156	Systemic lupus erythematosus	Systemic lupus erythematosus || ||	TRUE	igd	6	5977833	0.0019	1e-08	682316	ieu-b-40	body mass index || id:ieu-b-40	TRUE	reported	igd	2	TRUE
159	rs1927790	C	T	C	T	0.0148	0.0295588	0.4109	NA	FALSE	FALSE	FALSE	ebi-a-GCST003156	13	96922191	0.0286852	14267	0.302797	Systemic lupus erythematosus || id:ebi-a-GCST003156	Systemic lupus erythematosus	Systemic lupus erythematosus || ||	TRUE	igd	13	96922191	0.0016	1.80011e-19	794326	ieu-b-40	body mass index || id:ieu-b-40	TRUE	reported	igd	2	TRUE
160	rs1928295	C	T	C	T	-0.0141	-0.0304592	0.4461	NA	FALSE	FALSE	FALSE	ebi-a-GCST003156	9	120378483	0.0333	14267	0.360354	Systemic lupus erythematosus || id:ebi-a-GCST003156	Systemic lupus erythematosus	Systemic lupus erythematosus || ||	TRUE	igd	9	120378483	0.0016	5.40008e-18	793649	ieu-b-40	body mass index || id:ieu-b-40	TRUE	reported	igd	2	TRUE
161	rs1948080	G	T	G	T	-0.0137	-0.0202027	0.3749	NA	FALSE	FALSE	FALSE	ebi-a-GCST003156	9	11852043	0.035448	14267	0.568729	Systemic lupus erythematosus || id:ebi-a-GCST003156	Systemic lupus erythematosus	Systemic lupus erythematosus || ||	TRUE	igd	9	11852043	0.0018	1.10002e-14	690633	ieu-b-40	body mass index || id:ieu-b-40	TRUE	reported	igd	2	TRUE
162	rs1982441	T	G	T	G	0.0175	0.0295588	0.1381	NA	FALSE	FALSE	FALSE	ebi-a-GCST003156	8	28021769	0.0419221	14267	0.480755	Systemic lupus erythematosus || id:ebi-a-GCST003156	Systemic lupus erythematosus	Systemic lupus erythematosus || ||	TRUE	igd	8	28021769	0.0026	7.00003e-12	687705	ieu-b-40	body mass index || id:ieu-b-40	TRUE	reported	igd	2	TRUE
163	rs1982725	T	C	T	C	0.0097	0.0392207	0.4778	NA	FALSE	FALSE	FALSE	ebi-a-GCST003156	19	30618771	0.029292	14267	0.180585	Systemic lupus erythematosus || id:ebi-a-GCST003156	Systemic lupus erythematosus	Systemic lupus erythematosus || ||	TRUE	igd	19	30618771	0.0017	3.29997e-08	683155	ieu-b-40	body mass index || id:ieu-b-40	TRUE	reported	igd	2	TRUE
164	rs1993709	G	A	G	A	0.0331	-0.0295588	0.8177	NA	FALSE	FALSE	FALSE	ebi-a-GCST003156	1	72838529	0.0360593	14267	0.412372	Systemic lupus erythematosus || id:ebi-a-GCST003156	Systemic lupus erythematosus	Systemic lupus erythematosus || ||	TRUE	igd	1	72838529	0.0021	1.9002e-57	786001	ieu-b-40	body mass index || id:ieu-b-40	TRUE	reported	igd	2	TRUE
165	rs2007231	T	C	T	C	-0.0104	0.0304592	0.6387	NA	FALSE	FALSE	FALSE	ebi-a-GCST003156	1	115266306	0.0280828	14267	0.278089	Systemic lupus erythematosus || id:ebi-a-GCST003156	Systemic lupus erythematosus	Systemic lupus erythematosus || ||	TRUE	igd	1	115266306	0.0018	5.19996e-09	691969	ieu-b-40	body mass index || id:ieu-b-40	TRUE	reported	igd	2	TRUE
166	rs200810	C	T	C	T	-0.0136	0.0198026	0.3716	NA	FALSE	FALSE	FALSE	ebi-a-GCST003156	6	97922184	0.0353821	14267	0.575698	Systemic lupus erythematosus || id:ebi-a-GCST003156	Systemic lupus erythematosus	Systemic lupus erythematosus || ||	TRUE	igd	6	97922184	0.0017	5.50047e-16	793699	ieu-b-40	body mass index || id:ieu-b-40	TRUE	reported	igd	2	TRUE
167	rs2009416	T	C	T	C	-0.0121	-0.0304592	0.361	NA	FALSE	FALSE	FALSE	ebi-a-GCST003156	5	92415111	0.0322024	14267	0.344216	Systemic lupus erythematosus || id:ebi-a-GCST003156	Systemic lupus erythematosus	Systemic lupus erythematosus || ||	TRUE	igd	5	92415111	0.0018	1.10002e-11	691741	ieu-b-40	body mass index || id:ieu-b-40	TRUE	reported	igd	2	TRUE
168	rs2033529	G	A	G	A	0.0205	-0.0304592	0.2936	NA	FALSE	FALSE	FALSE	ebi-a-GCST003156	6	40348653	0.0329752	14267	0.355643	Systemic lupus erythematosus || id:ebi-a-GCST003156	Systemic lupus erythematosus	Systemic lupus erythematosus || ||	TRUE	igd	6	40348653	0.0018	1.9002e-30	792112	ieu-b-40	body mass index || id:ieu-b-40	TRUE	reported	igd	2	TRUE
169	rs2051559	C	T	C	T	0.0176	0.0487902	0.1308	NA	FALSE	FALSE	FALSE	ebi-a-GCST003156	4	3298800	0.0375751	14267	0.194126	Systemic lupus erythematosus || id:ebi-a-GCST003156	Systemic lupus erythematosus	Systemic lupus erythematosus || ||	TRUE	igd	4	3298800	0.0026	5.00035e-12	689307	ieu-b-40	body mass index || id:ieu-b-40	TRUE	reported	igd	2	TRUE
170	rs2065418	G	T	G	T	-0.0166	-0.0100503	0.3623	NA	FALSE	FALSE	FALSE	ebi-a-GCST003156	11	30422068	0.035187	14267	0.775165	Systemic lupus erythematosus || id:ebi-a-GCST003156	Systemic lupus erythematosus	Systemic lupus erythematosus || ||	TRUE	igd	11	30422068	0.0018	3.59998e-20	691707	ieu-b-40	body mass index || id:ieu-b-40	TRUE	reported	igd	2	TRUE
171	rs208015	C	T	C	T	-0.0356	0.0725707	0.9216	NA	FALSE	FALSE	FALSE	ebi-a-GCST003156	17	46252346	0.0533893	14267	0.17406	Systemic lupus erythematosus || id:ebi-a-GCST003156	Systemic lupus erythematosus	Systemic lupus erythematosus || ||	TRUE	igd	17	46252346	0.0034	1.39991e-25	691575	ieu-b-40	body mass index || id:ieu-b-40	TRUE	reported	igd	2	TRUE
172	rs2143253	A	G	A	G	-0.0188	0.0487902	0.1189	NA	FALSE	FALSE	FALSE	ebi-a-GCST003156	20	41987392	0.0373907	14267	0.191936	Systemic lupus erythematosus || id:ebi-a-GCST003156	Systemic lupus erythematosus	Systemic lupus erythematosus || ||	TRUE	igd	20	41987392	0.0026	1.10002e-12	684760	ieu-b-40	body mass index || id:ieu-b-40	TRUE	reported	igd	2	TRUE
173	rs215634	G	A	G	A	-0.0152	-0.0487902	0.6212	NA	FALSE	FALSE	FALSE	ebi-a-GCST003156	7	32369148	0.0296405	14267	0.0997493	Systemic lupus erythematosus || id:ebi-a-GCST003156	Systemic lupus erythematosus	Systemic lupus erythematosus || ||	TRUE	igd	7	32369148	0.0018	2.60016e-17	681296	ieu-b-40	body mass index || id:ieu-b-40	TRUE	reported	igd	2	TRUE
174	rs2162524	C	T	C	T	0.0155	-0.0100503	0.3321	NA	FALSE	FALSE	FALSE	ebi-a-GCST003156	2	230817437	0.0373888	14267	0.788079	Systemic lupus erythematosus || id:ebi-a-GCST003156	Systemic lupus erythematosus	Systemic lupus erythematosus || ||	TRUE	igd	2	230817437	0.0018	4.10015e-17	691302	ieu-b-40	body mass index || id:ieu-b-40	TRUE	reported	igd	2	TRUE
175	rs217671	G	A	G	A	0.0144	-0.0618754	0.2719	NA	FALSE	FALSE	FALSE	ebi-a-GCST003156	14	62360464	0.032718	14267	0.0586017	Systemic lupus erythematosus || id:ebi-a-GCST003156	Systemic lupus erythematosus	Systemic lupus erythematosus || ||	TRUE	igd	14	62360464	0.0019	1.29987e-13	691456	ieu-b-40	body mass index || id:ieu-b-40	TRUE	reported	igd	2	TRUE
176	rs2228213	A	G	A	G	-0.0139	-0.0725707	0.3481	NA	FALSE	FALSE	FALSE	ebi-a-GCST003156	6	12124855	0.0316301	14267	0.0217701	Systemic lupus erythematosus || id:ebi-a-GCST003156	Systemic lupus erythematosus	Systemic lupus erythematosus || ||	TRUE	igd	6	12124855	0.0017	4.60045e-16	795595	ieu-b-40	body mass index || id:ieu-b-40	TRUE	reported	igd	2	TRUE
177	rs2235564	T	C	T	C	0.0131	0.0295588	0.3466	NA	FALSE	FALSE	FALSE	ebi-a-GCST003156	1	6713114	0.0323735	14267	0.361214	Systemic lupus erythematosus || id:ebi-a-GCST003156	Systemic lupus erythematosus	Systemic lupus erythematosus || ||	TRUE	igd	1	6713114	0.0018	3.69999e-13	691544	ieu-b-40	body mass index || id:ieu-b-40	TRUE	reported	igd	2	TRUE
178	rs2246012	C	T	C	T	0.0158	0.0295588	0.1628	NA	FALSE	FALSE	FALSE	ebi-a-GCST003156	6	131898208	0.03853	14267	0.442984	Systemic lupus erythematosus || id:ebi-a-GCST003156	Systemic lupus erythematosus	Systemic lupus erythematosus || ||	TRUE	igd	6	131898208	0.0022	3.10027e-13	795598	ieu-b-40	body mass index || id:ieu-b-40	TRUE	reported	igd	2	TRUE
179	rs226000	T	C	T	C	0.0119	0.0833816	0.8245	NA	FALSE	FALSE	FALSE	ebi-a-GCST003156	14	30488699	0.0379069	14267	0.0278324	Systemic lupus erythematosus || id:ebi-a-GCST003156	Systemic lupus erythematosus	Systemic lupus erythematosus || ||	TRUE	igd	14	30488699	0.0022	3.59998e-08	793480	ieu-b-40	body mass index || id:ieu-b-40	TRUE	reported	igd	2	TRUE
180	rs2283093	T	C	T	C	0.0127	-0.0100503	0.2066	NA	FALSE	FALSE	FALSE	ebi-a-GCST003156	7	126721231	0.030911	14267	0.745077	Systemic lupus erythematosus || id:ebi-a-GCST003156	Systemic lupus erythematosus	Systemic lupus erythematosus || ||	TRUE	igd	7	126721231	0.0021	3.09999e-09	691773	ieu-b-40	body mass index || id:ieu-b-40	TRUE	reported	igd	2	TRUE
181	rs2285178	C	T	C	T	0.0112	-0.0100503	0.3109	NA	FALSE	FALSE	FALSE	ebi-a-GCST003156	22	38205989	0.0235841	14267	0.67	Systemic lupus erythematosus || id:ebi-a-GCST003156	Systemic lupus erythematosus	Systemic lupus erythematosus || ||	TRUE	igd	22	38205989	0.0019	9.40005e-09	638268	ieu-b-40	body mass index || id:ieu-b-40	TRUE	reported	igd	2	TRUE
182	rs2307111	C	T	C	T	-0.0265	-0.0100503	0.3962	NA	FALSE	FALSE	FALSE	ebi-a-GCST003156	5	75003678	0.0341071	14267	0.768245	Systemic lupus erythematosus || id:ebi-a-GCST003156	Systemic lupus erythematosus	Systemic lupus erythematosus || ||	TRUE	igd	5	75003678	0.0016	1.59993e-58	795430	ieu-b-40	body mass index || id:ieu-b-40	TRUE	reported	igd	2	TRUE
183	rs2317299	C	T	C	T	-0.0106	-0.0392207	0.5597	NA	FALSE	FALSE	FALSE	ebi-a-GCST003156	2	236903093	0.0265773	14267	0.140018	Systemic lupus erythematosus || id:ebi-a-GCST003156	Systemic lupus erythematosus	Systemic lupus erythematosus || ||	TRUE	igd	2	236903093	0.0017	1.29999e-09	677983	ieu-b-40	body mass index || id:ieu-b-40	TRUE	reported	igd	2	TRUE
184	rs2325036	C	A	C	A	-0.0181	0.00995033	0.3845	NA	FALSE	FALSE	FALSE	ebi-a-GCST003156	3	85819412	0.0575251	14267	0.862672	Systemic lupus erythematosus || id:ebi-a-GCST003156	Systemic lupus erythematosus	Systemic lupus erythematosus || ||	TRUE	igd	3	85819412	0.0017	3.59998e-27	790870	ieu-b-40	body mass index || id:ieu-b-40	TRUE	reported	igd	2	TRUE
185	rs2361988	C	T	C	T	-0.0155	0.0198026	0.2539	NA	FALSE	FALSE	FALSE	ebi-a-GCST003156	16	398151	0.0386993	14267	0.608857	Systemic lupus erythematosus || id:ebi-a-GCST003156	Systemic lupus erythematosus	Systemic lupus erythematosus || ||	TRUE	igd	16	398151	0.002	5.19996e-15	690251	ieu-b-40	body mass index || id:ieu-b-40	TRUE	reported	igd	2	TRUE
186	rs2365389	T	C	T	C	-0.0174	-0.0512933	0.4143	NA	FALSE	FALSE	FALSE	ebi-a-GCST003156	3	61236462	0.0297139	14267	0.0843044	Systemic lupus erythematosus || id:ebi-a-GCST003156	Systemic lupus erythematosus	Systemic lupus erythematosus || ||	TRUE	igd	3	61236462	0.0017	1.29987e-25	783625	ieu-b-40	body mass index || id:ieu-b-40	TRUE	reported	igd	2	TRUE
187	rs2367112	G	T	G	T	-0.0119	0.0295588	0.4919	NA	FALSE	FALSE	FALSE	ebi-a-GCST003156	5	64168193	0.0256295	14267	0.248782	Systemic lupus erythematosus || id:ebi-a-GCST003156	Systemic lupus erythematosus	Systemic lupus erythematosus || ||	TRUE	igd	5	64168193	0.0016	2.29985e-13	794305	ieu-b-40	body mass index || id:ieu-b-40	TRUE	reported	igd	2	TRUE
188	rs2423668	C	T	C	T	-0.0105	-0.0198026	0.5505	NA	FALSE	FALSE	FALSE	ebi-a-GCST003156	20	12430673	0.0264356	14267	0.453804	Systemic lupus erythematosus || id:ebi-a-GCST003156	Systemic lupus erythematosus	Systemic lupus erythematosus || ||	TRUE	igd	20	12430673	0.0019	2.80001e-08	527352	ieu-b-40	body mass index || id:ieu-b-40	TRUE	reported	igd	2	TRUE
189	rs2425840	C	A	C	A	0.0119	0.0392207	0.4059	NA	FALSE	FALSE	FALSE	ebi-a-GCST003156	20	44904838	0.0302157	14267	0.194279	Systemic lupus erythematosus || id:ebi-a-GCST003156	Systemic lupus erythematosus	Systemic lupus erythematosus || ||	TRUE	igd	20	44904838	0.0018	1.59993e-11	681680	ieu-b-40	body mass index || id:ieu-b-40	TRUE	reported	igd	2	TRUE
190	rs2429150	C	A	C	A	0.0111	0.0198026	0.4164	NA	FALSE	FALSE	FALSE	ebi-a-GCST003156	12	2152655	0.0323896	14267	0.540942	Systemic lupus erythematosus || id:ebi-a-GCST003156	Systemic lupus erythematosus	Systemic lupus erythematosus || ||	TRUE	igd	12	2152655	0.0018	2.69998e-10	686276	ieu-b-40	body mass index || id:ieu-b-40	TRUE	reported	igd	2	TRUE
191	rs2479958	G	A	G	A	-0.0154	0.040822	0.5075	NA	FALSE	FALSE	FALSE	ebi-a-GCST003156	13	111984244	0.031154	14267	0.190084	Systemic lupus erythematosus || id:ebi-a-GCST003156	Systemic lupus erythematosus	Systemic lupus erythematosus || ||	TRUE	igd	13	111984244	0.0018	1.50003e-17	664268	ieu-b-40	body mass index || id:ieu-b-40	TRUE	reported	igd	2	TRUE
192	rs2481665	C	T	C	T	-0.0161	0.0487902	0.4408	NA	FALSE	FALSE	FALSE	ebi-a-GCST003156	1	62594677	0.0285594	14267	0.0875669	Systemic lupus erythematosus || id:ebi-a-GCST003156	Systemic lupus erythematosus	Systemic lupus erythematosus || ||	TRUE	igd	1	62594677	0.0016	7.19946e-23	795247	ieu-b-40	body mass index || id:ieu-b-40	TRUE	reported	igd	2	TRUE
193	rs2600226	T	C	T	C	-0.0116	0.040822	0.6697	NA	FALSE	FALSE	FALSE	ebi-a-GCST003156	3	12928762	0.0343897	14267	0.235212	Systemic lupus erythematosus || id:ebi-a-GCST003156	Systemic lupus erythematosus	Systemic lupus erythematosus || ||	TRUE	igd	3	12928762	0.0019	3.69999e-10	685285	ieu-b-40	body mass index || id:ieu-b-40	TRUE	reported	igd	2	TRUE
194	rs2605603	A	G	A	G	-0.0103	0.0392207	0.4887	NA	FALSE	FALSE	FALSE	ebi-a-GCST003156	11	93221105	0.0282893	14267	0.16562	Systemic lupus erythematosus || id:ebi-a-GCST003156	Systemic lupus erythematosus	Systemic lupus erythematosus || ||	TRUE	igd	11	93221105	0.0016	2.5e-10	790857	ieu-b-40	body mass index || id:ieu-b-40	TRUE	reported	igd	2	TRUE
195	rs2608703	A	C	A	C	0.0142	0.0198026	0.4546	NA	FALSE	FALSE	FALSE	ebi-a-GCST003156	12	41846769	0.0242058	14267	0.413304	Systemic lupus erythematosus || id:ebi-a-GCST003156	Systemic lupus erythematosus	Systemic lupus erythematosus || ||	TRUE	igd	12	41846769	0.0017	1.9002e-16	686700	ieu-b-40	body mass index || id:ieu-b-40	TRUE	reported	igd	2	TRUE
196	rs262130	T	C	T	C	0.0127	-0.0202027	0.1969	NA	FALSE	FALSE	FALSE	ebi-a-GCST003156	6	142853486	0.0303472	14267	0.505591	Systemic lupus erythematosus || id:ebi-a-GCST003156	Systemic lupus erythematosus	Systemic lupus erythematosus || ||	TRUE	igd	6	142853486	0.0023	1.79999e-08	679542	ieu-b-40	body mass index || id:ieu-b-40	TRUE	reported	igd	2	TRUE
197	rs2693826	A	G	A	G	-0.0137	-0.0100503	0.4421	NA	FALSE	FALSE	FALSE	ebi-a-GCST003156	2	6160943	0.0378208	14267	0.790444	Systemic lupus erythematosus || id:ebi-a-GCST003156	Systemic lupus erythematosus	Systemic lupus erythematosus || ||	TRUE	igd	2	6160943	0.0017	1.99986e-15	690808	ieu-b-40	body mass index || id:ieu-b-40	TRUE	reported	igd	2	TRUE
198	rs2694047	G	A	G	A	0.0188	-0.0392207	0.747	NA	FALSE	FALSE	FALSE	ebi-a-GCST003156	8	116750548	0.0370591	14267	0.289906	Systemic lupus erythematosus || id:ebi-a-GCST003156	Systemic lupus erythematosus	Systemic lupus erythematosus || ||	TRUE	igd	8	116750548	0.002	3.90032e-21	690295	ieu-b-40	body mass index || id:ieu-b-40	TRUE	reported	igd	2	TRUE
199	rs273504	G	A	G	A	0.0153	-0.0202027	0.4266	NA	FALSE	FALSE	FALSE	ebi-a-GCST003156	19	18215247	0.0272336	14267	0.45819	Systemic lupus erythematosus || id:ebi-a-GCST003156	Systemic lupus erythematosus	Systemic lupus erythematosus || ||	TRUE	igd	19	18215247	0.0018	4.40048e-18	690672	ieu-b-40	body mass index || id:ieu-b-40	TRUE	reported	igd	2	TRUE
200	rs2744974	T	C	T	C	0.0249	0.122218	0.338	NA	FALSE	FALSE	FALSE	ebi-a-GCST003156	6	34579431	0.0303323	14267	5.59461e-05	Systemic lupus erythematosus || id:ebi-a-GCST003156	Systemic lupus erythematosus	Systemic lupus erythematosus || ||	TRUE	igd	6	34579431	0.0018	1.39991e-45	789647	ieu-b-40	body mass index || id:ieu-b-40	TRUE	reported	igd	2	TRUE
201	rs2820311	G	A	G	A	0.0235	-0.0304592	0.3369	NA	FALSE	FALSE	FALSE	ebi-a-GCST003156	1	201841476	0.0346205	14267	0.378966	Systemic lupus erythematosus || id:ebi-a-GCST003156	Systemic lupus erythematosus	Systemic lupus erythematosus || ||	TRUE	igd	1	201841476	0.0018	4.10015e-38	691876	ieu-b-40	body mass index || id:ieu-b-40	TRUE	reported	igd	2	TRUE
202	rs2832283	A	G	A	G	0.0115	0.0198026	0.2208	NA	FALSE	FALSE	FALSE	ebi-a-GCST003156	21	30690558	0.0362247	14267	0.584612	Systemic lupus erythematosus || id:ebi-a-GCST003156	Systemic lupus erythematosus	Systemic lupus erythematosus || ||	TRUE	igd	21	30690558	0.002	5.80003e-09	792324	ieu-b-40	body mass index || id:ieu-b-40	TRUE	reported	igd	2	TRUE
203	rs2836964	C	T	C	T	-0.011	0.0198026	0.3576	NA	FALSE	FALSE	FALSE	ebi-a-GCST003156	21	40631006	0.0363279	14267	0.585679	Systemic lupus erythematosus || id:ebi-a-GCST003156	Systemic lupus erythematosus	Systemic lupus erythematosus || ||	TRUE	igd	21	40631006	0.0018	1.29999e-09	692353	ieu-b-40	body mass index || id:ieu-b-40	TRUE	reported	igd	2	TRUE
204	rs2868975	A	G	A	G	-0.0143	0.0295588	0.178	NA	FALSE	FALSE	FALSE	ebi-a-GCST003156	3	116935323	0.0377852	14267	0.434047	Systemic lupus erythematosus || id:ebi-a-GCST003156	Systemic lupus erythematosus	Systemic lupus erythematosus || ||	TRUE	igd	3	116935323	0.0023	2.19999e-10	690613	ieu-b-40	body mass index || id:ieu-b-40	TRUE	reported	igd	2	TRUE
205	rs287104	A	G	A	G	0.0115	-0.0295588	0.6604	NA	FALSE	FALSE	FALSE	ebi-a-GCST003156	19	34290995	0.0300956	14267	0.32602	Systemic lupus erythematosus || id:ebi-a-GCST003156	Systemic lupus erythematosus	Systemic lupus erythematosus || ||	TRUE	igd	19	34290995	0.0017	4.40048e-11	787307	ieu-b-40	body mass index || id:ieu-b-40	TRUE	reported	igd	2	TRUE
206	rs2907948	A	G	A	G	-0.0141	-0.0202027	0.2427	NA	FALSE	FALSE	FALSE	ebi-a-GCST003156	7	150638484	0.0379497	14267	0.59448	Systemic lupus erythematosus || id:ebi-a-GCST003156	Systemic lupus erythematosus	Systemic lupus erythematosus || ||	TRUE	igd	7	150638484	0.0019	1.29987e-13	794299	ieu-b-40	body mass index || id:ieu-b-40	TRUE	reported	igd	2	TRUE
207	rs2931434	T	C	T	C	-0.0104	0.0582689	0.3168	NA	FALSE	FALSE	FALSE	ebi-a-GCST003156	5	73159098	0.0293125	14267	0.0468285	Systemic lupus erythematosus || id:ebi-a-GCST003156	Systemic lupus erythematosus	Systemic lupus erythematosus || ||	TRUE	igd	5	73159098	0.0018	1.40001e-08	690664	ieu-b-40	body mass index || id:ieu-b-40	TRUE	reported	igd	2	TRUE
208	rs2943465	C	T	C	T	0.0248	0.0618754	0.9444	NA	FALSE	FALSE	FALSE	ebi-a-GCST003156	12	19265921	0.0609885	14267	0.310324	Systemic lupus erythematosus || id:ebi-a-GCST003156	Systemic lupus erythematosus	Systemic lupus erythematosus || ||	TRUE	igd	12	19265921	0.0039	2e-10	686547	ieu-b-40	body mass index || id:ieu-b-40	TRUE	reported	igd	2	TRUE
209	rs294704	T	G	T	G	-0.0113	0.0202027	0.7239	NA	FALSE	FALSE	FALSE	ebi-a-GCST003156	5	152519088	0.0266106	14267	0.447734	Systemic lupus erythematosus || id:ebi-a-GCST003156	Systemic lupus erythematosus	Systemic lupus erythematosus || ||	TRUE	igd	5	152519088	0.0019	4e-09	690036	ieu-b-40	body mass index || id:ieu-b-40	TRUE	reported	igd	2	TRUE
210	rs3007105	T	C	T	C	0.0142	-0.0304592	0.4697	NA	FALSE	FALSE	FALSE	ebi-a-GCST003156	14	47367616	0.0350841	14267	0.385298	Systemic lupus erythematosus || id:ebi-a-GCST003156	Systemic lupus erythematosus	Systemic lupus erythematosus || ||	TRUE	igd	14	47367616	0.0017	1.10002e-17	785488	ieu-b-40	body mass index || id:ieu-b-40	TRUE	reported	igd	2	TRUE
211	rs326896	T	C	T	C	-0.0128	-0.0304592	0.3925	NA	FALSE	FALSE	FALSE	ebi-a-GCST003156	4	112669571	0.0239	14267	0.202506	Systemic lupus erythematosus || id:ebi-a-GCST003156	Systemic lupus erythematosus	Systemic lupus erythematosus || ||	TRUE	igd	4	112669571	0.0018	2.80027e-13	690324	ieu-b-40	body mass index || id:ieu-b-40	TRUE	reported	igd	2	TRUE
212	rs331966	C	A	C	A	0.0112	-0.0512933	0.3792	NA	FALSE	FALSE	FALSE	ebi-a-GCST003156	4	143675717	0.0254549	14267	0.0438985	Systemic lupus erythematosus || id:ebi-a-GCST003156	Systemic lupus erythematosus	Systemic lupus erythematosus || ||	TRUE	igd	4	143675717	0.0018	3.2e-10	687189	ieu-b-40	body mass index || id:ieu-b-40	TRUE	reported	igd	2	TRUE
213	rs33500	T	C	T	C	-0.0167	0.0304592	0.8082	NA	FALSE	FALSE	FALSE	ebi-a-GCST003156	3	42427191	0.0377626	14267	0.419898	Systemic lupus erythematosus || id:ebi-a-GCST003156	Systemic lupus erythematosus	Systemic lupus erythematosus || ||	TRUE	igd	3	42427191	0.0022	4.30031e-14	689500	ieu-b-40	body mass index || id:ieu-b-40	TRUE	reported	igd	2	TRUE
214	rs339991	G	A	G	A	0.0124	0.0618754	0.5631	NA	FALSE	FALSE	FALSE	ebi-a-GCST003156	15	60913637	0.0311452	14267	0.046958	Systemic lupus erythematosus || id:ebi-a-GCST003156	Systemic lupus erythematosus	Systemic lupus erythematosus || ||	TRUE	igd	15	60913637	0.0018	1.20005e-12	686476	ieu-b-40	body mass index || id:ieu-b-40	TRUE	reported	igd	2	TRUE
215	rs349088	A	C	A	C	-0.0128	-0.0618474	0.4976	NA	FALSE	FALSE	FALSE	ebi-a-GCST003156	11	84814393	0.0277418	14267	0.0257875	Systemic lupus erythematosus || id:ebi-a-GCST003156	Systemic lupus erythematosus	Systemic lupus erythematosus || ||	TRUE	igd	11	84814393	0.0017	1.80011e-13	684401	ieu-b-40	body mass index || id:ieu-b-40	TRUE	reported	igd	2	TRUE
216	rs3731695	C	T	C	T	0.0116	0.040822	0.5582	NA	FALSE	FALSE	FALSE	ebi-a-GCST003156	2	203820275	0.03062	14267	0.182472	Systemic lupus erythematosus || id:ebi-a-GCST003156	Systemic lupus erythematosus	Systemic lupus erythematosus || ||	TRUE	igd	2	203820275	0.0016	7.89951e-13	793581	ieu-b-40	body mass index || id:ieu-b-40	TRUE	reported	igd	2	TRUE
217	rs3732084	C	T	C	T	0.0107	-0.0295588	0.6139	NA	FALSE	FALSE	FALSE	ebi-a-GCST003156	2	207174316	0.0329825	14267	0.370148	Systemic lupus erythematosus || id:ebi-a-GCST003156	Systemic lupus erythematosus	Systemic lupus erythematosus || ||	TRUE	igd	2	207174316	0.0018	1.09999e-09	691763	ieu-b-40	body mass index || id:ieu-b-40	TRUE	reported	igd	2	TRUE
218	rs3736485	G	A	G	A	-0.0134	0.0618754	0.5443	NA	FALSE	FALSE	FALSE	ebi-a-GCST003156	15	51748610	0.0293584	14267	0.0350663	Systemic lupus erythematosus || id:ebi-a-GCST003156	Systemic lupus erythematosus	Systemic lupus erythematosus || ||	TRUE	igd	15	51748610	0.0016	2.49977e-16	790404	ieu-b-40	body mass index || id:ieu-b-40	TRUE	reported	igd	2	TRUE
219	rs3749897	T	C	T	C	0.0122	-0.0304592	0.4172	NA	FALSE	FALSE	FALSE	ebi-a-GCST003156	6	42532102	0.0336778	14267	0.365768	Systemic lupus erythematosus || id:ebi-a-GCST003156	Systemic lupus erythematosus	Systemic lupus erythematosus || ||	TRUE	igd	6	42532102	0.0018	8.4004e-12	638224	ieu-b-40	body mass index || id:ieu-b-40	TRUE	reported	igd	2	TRUE
220	rs3764835	A	G	A	G	-0.0141	0.0198026	0.1528	NA	FALSE	FALSE	FALSE	ebi-a-GCST003156	2	159519368	0.0407987	14267	0.627411	Systemic lupus erythematosus || id:ebi-a-GCST003156	Systemic lupus erythematosus	Systemic lupus erythematosus || ||	TRUE	igd	2	159519368	0.0024	3.09999e-09	689505	ieu-b-40	body mass index || id:ieu-b-40	TRUE	reported	igd	2	TRUE
221	rs3772882	A	C	A	C	0.0127	0.0198026	0.3661	NA	FALSE	FALSE	FALSE	ebi-a-GCST003156	3	81808602	0.0385292	14267	0.607277	Systemic lupus erythematosus || id:ebi-a-GCST003156	Systemic lupus erythematosus	Systemic lupus erythematosus || ||	TRUE	igd	3	81808602	0.0018	6.59933e-13	691912	ieu-b-40	body mass index || id:ieu-b-40	TRUE	reported	igd	2	TRUE
222	rs3800229	T	G	T	G	0.0175	-0.0198026	0.7123	NA	FALSE	FALSE	FALSE	ebi-a-GCST003156	6	108996963	0.0252297	14267	0.432516	Systemic lupus erythematosus || id:ebi-a-GCST003156	Systemic lupus erythematosus	Systemic lupus erythematosus || ||	TRUE	igd	6	108996963	0.0018	1.39991e-22	792474	ieu-b-40	body mass index || id:ieu-b-40	TRUE	reported	igd	2	TRUE
223	rs3800637	C	T	C	T	0.0115	0.0198026	0.336	NA	FALSE	FALSE	FALSE	ebi-a-GCST003156	7	137403432	0.0360447	14267	0.582738	Systemic lupus erythematosus || id:ebi-a-GCST003156	Systemic lupus erythematosus	Systemic lupus erythematosus || ||	TRUE	igd	7	137403432	0.0018	5.1e-10	682001	ieu-b-40	body mass index || id:ieu-b-40	TRUE	reported	igd	2	TRUE
224	rs3806114	A	G	A	G	-0.0113	-0.0392207	0.6773	NA	FALSE	FALSE	FALSE	ebi-a-GCST003156	6	20482335	0.0330018	14267	0.23466	Systemic lupus erythematosus || id:ebi-a-GCST003156	Systemic lupus erythematosus	Systemic lupus erythematosus || ||	TRUE	igd	6	20482335	0.0018	3.40001e-10	778855	ieu-b-40	body mass index || id:ieu-b-40	TRUE	reported	igd	2	TRUE
225	rs3807645	A	G	A	G	-0.0166	0.0487902	0.221	NA	FALSE	FALSE	FALSE	ebi-a-GCST003156	7	77830091	0.0313563	14267	0.11971	Systemic lupus erythematosus || id:ebi-a-GCST003156	Systemic lupus erythematosus	Systemic lupus erythematosus || ||	TRUE	igd	7	77830091	0.0021	2.39994e-15	683086	ieu-b-40	body mass index || id:ieu-b-40	TRUE	reported	igd	2	TRUE
226	rs380857	A	C	A	C	-0.0151	-0.00995033	0.8878	NA	FALSE	FALSE	FALSE	ebi-a-GCST003156	9	101491066	0.0494888	14267	0.84065	Systemic lupus erythematosus || id:ebi-a-GCST003156	Systemic lupus erythematosus	Systemic lupus erythematosus || ||	TRUE	igd	9	101491066	0.0027	3.59998e-08	691507	ieu-b-40	body mass index || id:ieu-b-40	TRUE	reported	igd	2	TRUE
227	rs3828783	A	G	A	G	-0.0165	-0.040822	0.1809	NA	FALSE	FALSE	FALSE	ebi-a-GCST003156	6	33767727	0.0433327	14267	0.346162	Systemic lupus erythematosus || id:ebi-a-GCST003156	Systemic lupus erythematosus	Systemic lupus erythematosus || ||	TRUE	igd	6	33767727	0.0021	5.60015e-15	792749	ieu-b-40	body mass index || id:ieu-b-40	TRUE	reported	igd	2	TRUE
228	rs3829849	T	C	T	C	0.0098	0.0392207	0.3589	NA	FALSE	FALSE	FALSE	ebi-a-GCST003156	9	129390800	0.0316146	14267	0.214758	Systemic lupus erythematosus || id:ebi-a-GCST003156	Systemic lupus erythematosus	Systemic lupus erythematosus || ||	TRUE	igd	9	129390800	0.0017	5.89997e-09	793851	ieu-b-40	body mass index || id:ieu-b-40	TRUE	reported	igd	2	TRUE
229	rs38314	A	G	A	G	-0.012	-0.0202027	0.4912	NA	FALSE	FALSE	FALSE	ebi-a-GCST003156	7	70067315	0.0378616	14267	0.593623	Systemic lupus erythematosus || id:ebi-a-GCST003156	Systemic lupus erythematosus	Systemic lupus erythematosus || ||	TRUE	igd	7	70067315	0.0017	4.70002e-12	689782	ieu-b-40	body mass index || id:ieu-b-40	TRUE	reported	igd	2	TRUE
230	rs3902951	G	T	G	T	0.0134	-0.0100503	0.2455	NA	FALSE	FALSE	FALSE	ebi-a-GCST003156	14	69789755	0.0498186	14267	0.840121	Systemic lupus erythematosus || id:ebi-a-GCST003156	Systemic lupus erythematosus	Systemic lupus erythematosus || ||	TRUE	igd	14	69789755	0.002	7.00003e-12	773819	ieu-b-40	body mass index || id:ieu-b-40	TRUE	reported	igd	2	TRUE
231	rs391300	C	T	C	T	-0.0119	0.0100503	0.6275	NA	FALSE	FALSE	FALSE	ebi-a-GCST003156	17	2216258	0.0212963	14267	0.636977	Systemic lupus erythematosus || id:ebi-a-GCST003156	Systemic lupus erythematosus	Systemic lupus erythematosus || ||	TRUE	igd	17	2216258	0.0017	3.10027e-12	791120	ieu-b-40	body mass index || id:ieu-b-40	TRUE	reported	igd	2	TRUE
232	rs3977755	T	C	T	C	-0.0135	-0.040822	0.2804	NA	FALSE	FALSE	FALSE	ebi-a-GCST003156	10	104420210	0.0305808	14267	0.181912	Systemic lupus erythematosus || id:ebi-a-GCST003156	Systemic lupus erythematosus	Systemic lupus erythematosus || ||	TRUE	igd	10	104420210	0.0019	5.90065e-13	731529	ieu-b-40	body mass index || id:ieu-b-40	TRUE	reported	igd	2	TRUE
233	rs40067	A	G	A	G	-0.0266	-0.0833816	0.1713	NA	FALSE	FALSE	FALSE	ebi-a-GCST003156	5	107439012	0.0399191	14267	0.0367291	Systemic lupus erythematosus || id:ebi-a-GCST003156	Systemic lupus erythematosus	Systemic lupus erythematosus || ||	TRUE	igd	5	107439012	0.0023	7.10068e-30	681695	ieu-b-40	body mass index || id:ieu-b-40	TRUE	reported	igd	2	TRUE
234	rs4012234	G	T	G	T	0.0141	-0.0295588	0.5924	NA	FALSE	FALSE	FALSE	ebi-a-GCST003156	20	32553047	0.0321624	14267	0.35807	Systemic lupus erythematosus || id:ebi-a-GCST003156	Systemic lupus erythematosus	Systemic lupus erythematosus || ||	TRUE	igd	20	32553047	0.0018	9.8992e-16	689653	ieu-b-40	body mass index || id:ieu-b-40	TRUE	reported	igd	2	TRUE
235	rs4072917	A	G	A	G	0.0115	-0.0512933	0.4694	NA	FALSE	FALSE	FALSE	ebi-a-GCST003156	8	143300279	0.0300944	14267	0.0883039	Systemic lupus erythematosus || id:ebi-a-GCST003156	Systemic lupus erythematosus	Systemic lupus erythematosus || ||	TRUE	igd	8	143300279	0.0018	6.89922e-11	684720	ieu-b-40	body mass index || id:ieu-b-40	TRUE	reported	igd	2	TRUE
236	rs4148155	G	A	G	A	-0.0188	-0.0725707	0.1127	NA	FALSE	FALSE	FALSE	ebi-a-GCST003156	4	89054667	0.0449746	14267	0.106616	Systemic lupus erythematosus || id:ebi-a-GCST003156	Systemic lupus erythematosus	Systemic lupus erythematosus || ||	TRUE	igd	4	89054667	0.0026	5.00035e-13	794889	ieu-b-40	body mass index || id:ieu-b-40	TRUE	reported	igd	2	TRUE
237	rs4148866	T	C	T	C	0.0098	0.00995033	0.4068	NA	FALSE	FALSE	FALSE	ebi-a-GCST003156	12	123425575	0.0222723	14267	0.655049	Systemic lupus erythematosus || id:ebi-a-GCST003156	Systemic lupus erythematosus	Systemic lupus erythematosus || ||	TRUE	igd	12	123425575	0.0018	4e-08	676418	ieu-b-40	body mass index || id:ieu-b-40	TRUE	reported	igd	2	TRUE
238	rs427943	C	A	C	A	0.017	-0.0295588	0.5669	NA	FALSE	FALSE	FALSE	ebi-a-GCST003156	21	46570896	0.0249823	14267	0.236734	Systemic lupus erythematosus || id:ebi-a-GCST003156	Systemic lupus erythematosus	Systemic lupus erythematosus || ||	TRUE	igd	21	46570896	0.0017	7.29962e-23	712095	ieu-b-40	body mass index || id:ieu-b-40	TRUE	reported	igd	2	TRUE
239	rs429343	G	A	G	A	-0.015	-0.0198026	0.5813	NA	FALSE	FALSE	FALSE	ebi-a-GCST003156	2	147903382	0.031632	14267	0.531294	Systemic lupus erythematosus || id:ebi-a-GCST003156	Systemic lupus erythematosus	Systemic lupus erythematosus || ||	TRUE	igd	2	147903382	0.0017	6.79986e-18	689345	ieu-b-40	body mass index || id:ieu-b-40	TRUE	reported	igd	2	TRUE
240	rs4307239	G	A	G	A	0.0115	0.0295588	0.4578	NA	FALSE	FALSE	FALSE	ebi-a-GCST003156	7	24354300	0.0266396	14267	0.267179	Systemic lupus erythematosus || id:ebi-a-GCST003156	Systemic lupus erythematosus	Systemic lupus erythematosus || ||	TRUE	igd	7	24354300	0.0017	3.90032e-11	687289	ieu-b-40	body mass index || id:ieu-b-40	TRUE	reported	igd	2	TRUE
241	rs4310573	T	C	T	C	0.0116	0.0100503	0.7813	NA	FALSE	FALSE	FALSE	ebi-a-GCST003156	11	97855562	0.0564416	14267	0.858671	Systemic lupus erythematosus || id:ebi-a-GCST003156	Systemic lupus erythematosus	Systemic lupus erythematosus || ||	TRUE	igd	11	97855562	0.0021	3.50002e-08	682567	ieu-b-40	body mass index || id:ieu-b-40	TRUE	reported	igd	2	TRUE
242	rs4358081	C	A	C	A	0.0097	0.0198026	0.4631	NA	FALSE	FALSE	FALSE	ebi-a-GCST003156	2	29100642	0.0285171	14267	0.487423	Systemic lupus erythematosus || id:ebi-a-GCST003156	Systemic lupus erythematosus	Systemic lupus erythematosus || ||	TRUE	igd	2	29100642	0.0017	1.5e-08	690038	ieu-b-40	body mass index || id:ieu-b-40	TRUE	reported	igd	2	TRUE
243	rs4414033	A	G	A	G	0.0129	-0.00995033	0.627	NA	FALSE	FALSE	FALSE	ebi-a-GCST003156	1	156406853	0.0347541	14267	0.774644	Systemic lupus erythematosus || id:ebi-a-GCST003156	Systemic lupus erythematosus	Systemic lupus erythematosus || ||	TRUE	igd	1	156406853	0.0018	1.39991e-12	672697	ieu-b-40	body mass index || id:ieu-b-40	TRUE	reported	igd	2	TRUE
244	rs4430672	C	T	C	T	-0.0127	0.0202027	0.8004	NA	FALSE	FALSE	FALSE	ebi-a-GCST003156	14	63094407	0.0357423	14267	0.571916	Systemic lupus erythematosus || id:ebi-a-GCST003156	Systemic lupus erythematosus	Systemic lupus erythematosus || ||	TRUE	igd	14	63094407	0.0022	3.89996e-09	691400	ieu-b-40	body mass index || id:ieu-b-40	TRUE	reported	igd	2	TRUE
245	rs4482463	A	C	A	C	-0.0331	0.0100503	0.9213	NA	FALSE	FALSE	FALSE	ebi-a-GCST003156	2	205375909	0.0965462	14267	0.917091	Systemic lupus erythematosus || id:ebi-a-GCST003156	Systemic lupus erythematosus	Systemic lupus erythematosus || ||	TRUE	igd	2	205375909	0.0033	2.80027e-23	635414	ieu-b-40	body mass index || id:ieu-b-40	TRUE	reported	igd	2	TRUE
246	rs4495304	C	T	C	T	-0.0194	-0.150823	0.067	NA	FALSE	FALSE	FALSE	ebi-a-GCST003156	6	31080718	0.0555483	14267	0.0066243	Systemic lupus erythematosus || id:ebi-a-GCST003156	Systemic lupus erythematosus	Systemic lupus erythematosus || ||	TRUE	igd	6	31080718	0.0033	5e-09	774211	ieu-b-40	body mass index || id:ieu-b-40	TRUE	reported	igd	2	TRUE
247	rs4516268	A	C	A	C	-0.0217	-0.0618754	0.1925	NA	FALSE	FALSE	FALSE	ebi-a-GCST003156	17	1846831	0.0369955	14267	0.0944235	Systemic lupus erythematosus || id:ebi-a-GCST003156	Systemic lupus erythematosus	Systemic lupus erythematosus || ||	TRUE	igd	17	1846831	0.0021	5.19996e-25	786617	ieu-b-40	body mass index || id:ieu-b-40	TRUE	reported	igd	2	TRUE
248	rs4518345	A	G	A	G	-0.0117	-0.0202027	0.2842	NA	FALSE	FALSE	FALSE	ebi-a-GCST003156	5	27185904	0.0258006	14267	0.433608	Systemic lupus erythematosus || id:ebi-a-GCST003156	Systemic lupus erythematosus	Systemic lupus erythematosus || ||	TRUE	igd	5	27185904	0.0019	1e-09	688609	ieu-b-40	body mass index || id:ieu-b-40	TRUE	reported	igd	2	TRUE
249	rs4556997	A	C	A	C	0.0197	-0.0202027	0.1349	NA	FALSE	FALSE	FALSE	ebi-a-GCST003156	2	100814858	0.0429378	14267	0.63799	Systemic lupus erythematosus || id:ebi-a-GCST003156	Systemic lupus erythematosus	Systemic lupus erythematosus || ||	TRUE	igd	2	100814858	0.0024	6.90081e-17	792972	ieu-b-40	body mass index || id:ieu-b-40	TRUE	reported	igd	2	TRUE
250	rs4639527	G	A	G	A	0.0172	0.0295588	0.3012	NA	FALSE	FALSE	FALSE	ebi-a-GCST003156	2	416815	0.0354459	14267	0.40433	Systemic lupus erythematosus || id:ebi-a-GCST003156	Systemic lupus erythematosus	Systemic lupus erythematosus || ||	TRUE	igd	2	416815	0.0019	3.29989e-20	691706	ieu-b-40	body mass index || id:ieu-b-40	TRUE	reported	igd	2	TRUE
251	rs4653017	T	C	T	C	0.0122	-0.00995033	0.6818	NA	FALSE	FALSE	FALSE	ebi-a-GCST003156	1	33776728	0.0442095	14267	0.821923	Systemic lupus erythematosus || id:ebi-a-GCST003156	Systemic lupus erythematosus	Systemic lupus erythematosus || ||	TRUE	igd	1	33776728	0.0018	4.49987e-11	686378	ieu-b-40	body mass index || id:ieu-b-40	TRUE	reported	igd	2	TRUE
252	rs4660443	T	C	T	C	0.0164	0.0198026	0.2218	NA	FALSE	FALSE	FALSE	ebi-a-GCST003156	1	39591779	0.036645	14267	0.588926	Systemic lupus erythematosus || id:ebi-a-GCST003156	Systemic lupus erythematosus	Systemic lupus erythematosus || ||	TRUE	igd	1	39591779	0.0021	6.79986e-15	687234	ieu-b-40	body mass index || id:ieu-b-40	TRUE	reported	igd	2	TRUE
253	rs4671328	G	T	G	T	-0.0219	0.0100503	0.5533	NA	FALSE	FALSE	FALSE	ebi-a-GCST003156	2	58935282	0.0266365	14267	0.70594	Systemic lupus erythematosus || id:ebi-a-GCST003156	Systemic lupus erythematosus	Systemic lupus erythematosus || ||	TRUE	igd	2	58935282	0.0017	2.19989e-36	679487	ieu-b-40	body mass index || id:ieu-b-40	TRUE	reported	igd	2	TRUE
254	rs4722398	T	C	T	C	0.0158	0.10436	0.1336	NA	FALSE	FALSE	FALSE	ebi-a-GCST003156	7	3125220	0.041159	14267	0.0112277	Systemic lupus erythematosus || id:ebi-a-GCST003156	Systemic lupus erythematosus	Systemic lupus erythematosus || ||	TRUE	igd	7	3125220	0.0025	3.59998e-10	692509	ieu-b-40	body mass index || id:ieu-b-40	TRUE	reported	igd	2	TRUE
255	rs4740619	C	T	C	T	-0.0186	-0.040822	0.4521	NA	FALSE	FALSE	FALSE	ebi-a-GCST003156	9	15634326	0.0289103	14267	0.157944	Systemic lupus erythematosus || id:ebi-a-GCST003156	Systemic lupus erythematosus	Systemic lupus erythematosus || ||	TRUE	igd	9	15634326	0.0016	2.29985e-30	794491	ieu-b-40	body mass index || id:ieu-b-40	TRUE	reported	igd	2	TRUE
256	rs4757144	A	G	A	G	0.0169	0.0202027	0.5878	NA	FALSE	FALSE	FALSE	ebi-a-GCST003156	11	13331226	0.0306003	14267	0.509117	Systemic lupus erythematosus || id:ebi-a-GCST003156	Systemic lupus erythematosus	Systemic lupus erythematosus || ||	TRUE	igd	11	13331226	0.0018	5.60015e-22	690082	ieu-b-40	body mass index || id:ieu-b-40	TRUE	reported	igd	2	TRUE
257	rs4783830	A	G	A	G	-0.0105	0.0582689	0.3074	NA	FALSE	FALSE	FALSE	ebi-a-GCST003156	16	54255346	0.0321167	14267	0.0696338	Systemic lupus erythematosus || id:ebi-a-GCST003156	Systemic lupus erythematosus	Systemic lupus erythematosus || ||	TRUE	igd	16	54255346	0.0019	2.39999e-08	675527	ieu-b-40	body mass index || id:ieu-b-40	TRUE	reported	igd	2	TRUE
258	rs4813619	T	G	T	G	-0.0108	0.0512933	0.5101	NA	FALSE	FALSE	FALSE	ebi-a-GCST003156	20	2815715	0.0318543	14267	0.107344	Systemic lupus erythematosus || id:ebi-a-GCST003156	Systemic lupus erythematosus	Systemic lupus erythematosus || ||	TRUE	igd	20	2815715	0.0018	2.30001e-09	622760	ieu-b-40	body mass index || id:ieu-b-40	TRUE	reported	igd	2	TRUE
259	rs4818225	G	A	G	A	0.0117	0.0202027	0.6606	NA	FALSE	FALSE	FALSE	ebi-a-GCST003156	21	42629895	0.0293613	14267	0.491407	Systemic lupus erythematosus || id:ebi-a-GCST003156	Systemic lupus erythematosus	Systemic lupus erythematosus || ||	TRUE	igd	21	42629895	0.0018	2.30001e-10	688274	ieu-b-40	body mass index || id:ieu-b-40	TRUE	reported	igd	2	TRUE
260	rs4820408	G	T	G	T	-0.0151	0.0100503	0.592	NA	FALSE	FALSE	FALSE	ebi-a-GCST003156	22	40604945	0.0468107	14267	0.83	Systemic lupus erythematosus || id:ebi-a-GCST003156	Systemic lupus erythematosus	Systemic lupus erythematosus || ||	TRUE	igd	22	40604945	0.0017	2.09991e-19	794185	ieu-b-40	body mass index || id:ieu-b-40	TRUE	reported	igd	2	TRUE
261	rs4851029	G	T	G	T	0.0121	0.0202027	0.5247	NA	FALSE	FALSE	FALSE	ebi-a-GCST003156	2	104159785	0.0365492	14267	0.580432	Systemic lupus erythematosus || id:ebi-a-GCST003156	Systemic lupus erythematosus	Systemic lupus erythematosus || ||	TRUE	igd	2	104159785	0.0017	1.69981e-12	689752	ieu-b-40	body mass index || id:ieu-b-40	TRUE	reported	igd	2	TRUE
262	rs4858193	C	T	C	T	-0.0129	-0.0304592	0.2779	NA	FALSE	FALSE	FALSE	ebi-a-GCST003156	3	20441050	0.0326513	14267	0.350891	Systemic lupus erythematosus || id:ebi-a-GCST003156	Systemic lupus erythematosus	Systemic lupus erythematosus || ||	TRUE	igd	3	20441050	0.0019	1.59993e-11	686850	ieu-b-40	body mass index || id:ieu-b-40	TRUE	reported	igd	2	TRUE
263	rs4864201	C	T	C	T	-0.0141	0.0100503	0.6469	NA	FALSE	FALSE	FALSE	ebi-a-GCST003156	4	130731284	0.0212392	14267	0.636073	Systemic lupus erythematosus || id:ebi-a-GCST003156	Systemic lupus erythematosus	Systemic lupus erythematosus || ||	TRUE	igd	4	130731284	0.0017	1.50003e-16	795263	ieu-b-40	body mass index || id:ieu-b-40	TRUE	reported	igd	2	TRUE
264	rs4880341	T	C	T	C	-0.0118	-0.00995033	0.5606	NA	FALSE	FALSE	FALSE	ebi-a-GCST003156	10	133992689	0.0301148	14267	0.741088	Systemic lupus erythematosus || id:ebi-a-GCST003156	Systemic lupus erythematosus	Systemic lupus erythematosus || ||	TRUE	igd	10	133992689	0.0017	1.10002e-11	689012	ieu-b-40	body mass index || id:ieu-b-40	TRUE	reported	igd	2	TRUE
265	rs4906908	G	T	G	T	0.0103	-0.0295588	0.5253	NA	FALSE	FALSE	FALSE	ebi-a-GCST003156	15	27040082	0.0284499	14267	0.298815	Systemic lupus erythematosus || id:ebi-a-GCST003156	Systemic lupus erythematosus	Systemic lupus erythematosus || ||	TRUE	igd	15	27040082	0.0017	2.5e-09	691345	ieu-b-40	body mass index || id:ieu-b-40	TRUE	reported	igd	2	TRUE
266	rs491711	C	A	C	A	-0.0115	-0.0100503	0.316	NA	FALSE	FALSE	FALSE	ebi-a-GCST003156	11	28742220	0.0406481	14267	0.804713	Systemic lupus erythematosus || id:ebi-a-GCST003156	Systemic lupus erythematosus	Systemic lupus erythematosus || ||	TRUE	igd	11	28742220	0.0019	1.09999e-09	685113	ieu-b-40	body mass index || id:ieu-b-40	TRUE	reported	igd	2	TRUE
267	rs4929923	C	T	C	T	0.0181	0.0100503	0.6376	NA	FALSE	FALSE	FALSE	ebi-a-GCST003156	11	8639200	0.0225889	14267	0.656375	Systemic lupus erythematosus || id:ebi-a-GCST003156	Systemic lupus erythematosus	Systemic lupus erythematosus || ||	TRUE	igd	11	8639200	0.0017	7.19946e-27	794933	ieu-b-40	body mass index || id:ieu-b-40	TRUE	reported	igd	2	TRUE
268	rs4936175	C	T	C	T	0.0122	-0.040822	0.4445	NA	FALSE	FALSE	FALSE	ebi-a-GCST003156	11	132641959	0.0269611	14267	0.129998	Systemic lupus erythematosus || id:ebi-a-GCST003156	Systemic lupus erythematosus	Systemic lupus erythematosus || ||	TRUE	igd	11	132641959	0.0017	1.39991e-12	692569	ieu-b-40	body mass index || id:ieu-b-40	TRUE	reported	igd	2	TRUE
269	rs4937870	G	A	G	A	-0.0109	0.0295588	0.3172	NA	FALSE	FALSE	FALSE	ebi-a-GCST003156	11	112826709	0.0292904	14267	0.312897	Systemic lupus erythematosus || id:ebi-a-GCST003156	Systemic lupus erythematosus	Systemic lupus erythematosus || ||	TRUE	igd	11	112826709	0.0019	8.79995e-09	683154	ieu-b-40	body mass index || id:ieu-b-40	TRUE	reported	igd	2	TRUE
270	rs4952843	G	A	G	A	-0.0131	-0.0202027	0.3807	NA	FALSE	FALSE	FALSE	ebi-a-GCST003156	2	46957845	0.0271681	14267	0.457108	Systemic lupus erythematosus || id:ebi-a-GCST003156	Systemic lupus erythematosus	Systemic lupus erythematosus || ||	TRUE	igd	2	46957845	0.0018	6.79986e-14	692482	ieu-b-40	body mass index || id:ieu-b-40	TRUE	reported	igd	2	TRUE
271	rs4954638	C	A	C	A	-0.0118	0.0392207	0.2492	NA	FALSE	FALSE	FALSE	ebi-a-GCST003156	2	137435455	0.0319977	14267	0.220298	Systemic lupus erythematosus || id:ebi-a-GCST003156	Systemic lupus erythematosus	Systemic lupus erythematosus || ||	TRUE	igd	2	137435455	0.002	2.90001e-09	689971	ieu-b-40	body mass index || id:ieu-b-40	TRUE	reported	igd	2	TRUE
272	rs4968656	G	A	G	A	0.0116	-0.0304592	0.3216	NA	FALSE	FALSE	FALSE	ebi-a-GCST003156	17	61616959	0.0336617	14267	0.365539	Systemic lupus erythematosus || id:ebi-a-GCST003156	Systemic lupus erythematosus	Systemic lupus erythematosus || ||	TRUE	igd	17	61616959	0.0019	8.19993e-10	675153	ieu-b-40	body mass index || id:ieu-b-40	TRUE	reported	igd	2	TRUE
273	rs4981693	A	G	A	G	0.0206	-0.0861777	0.771	NA	FALSE	FALSE	FALSE	ebi-a-GCST003156	14	29680331	0.0342214	14267	0.0117942	Systemic lupus erythematosus || id:ebi-a-GCST003156	Systemic lupus erythematosus	Systemic lupus erythematosus || ||	TRUE	igd	14	29680331	0.002	6.90081e-24	689120	ieu-b-40	body mass index || id:ieu-b-40	TRUE	reported	igd	2	TRUE
274	rs4986044	T	C	T	C	-0.0164	0.0582689	0.4687	NA	FALSE	FALSE	FALSE	ebi-a-GCST003156	17	21261560	0.028025	14267	0.0376019	Systemic lupus erythematosus || id:ebi-a-GCST003156	Systemic lupus erythematosus	Systemic lupus erythematosus || ||	TRUE	igd	17	21261560	0.0016	3.29989e-23	787219	ieu-b-40	body mass index || id:ieu-b-40	TRUE	reported	igd	2	TRUE
275	rs543874	G	A	G	A	0.0475	0.10436	0.1952	NA	FALSE	FALSE	FALSE	ebi-a-GCST003156	1	177889480	0.0404945	14267	0.00996208	Systemic lupus erythematosus || id:ebi-a-GCST003156	Systemic lupus erythematosus	Systemic lupus erythematosus || ||	TRUE	igd	1	177889480	0.002	1.1995e-122	795504	ieu-b-40	body mass index || id:ieu-b-40	TRUE	reported	igd	2	TRUE
276	rs559231	T	G	T	G	0.0135	0.00995033	0.3956	NA	FALSE	FALSE	FALSE	ebi-a-GCST003156	18	39644247	0.0428242	14267	0.816264	Systemic lupus erythematosus || id:ebi-a-GCST003156	Systemic lupus erythematosus	Systemic lupus erythematosus || ||	TRUE	igd	18	39644247	0.0018	2.39994e-14	685154	ieu-b-40	body mass index || id:ieu-b-40	TRUE	reported	igd	2	TRUE
277	rs577525	C	T	C	T	0.0166	-0.0861777	0.5676	NA	FALSE	FALSE	FALSE	ebi-a-GCST003156	10	99769388	0.0275159	14267	0.00173664	Systemic lupus erythematosus || id:ebi-a-GCST003156	Systemic lupus erythematosus	Systemic lupus erythematosus || ||	TRUE	igd	10	99769388	0.0017	9.70063e-22	690616	ieu-b-40	body mass index || id:ieu-b-40	TRUE	reported	igd	2	TRUE
278	rs592483	T	C	T	C	-0.0147	0.0202027	0.5716	NA	FALSE	FALSE	FALSE	ebi-a-GCST003156	11	69445173	0.0273005	14267	0.459293	Systemic lupus erythematosus || id:ebi-a-GCST003156	Systemic lupus erythematosus	Systemic lupus erythematosus || ||	TRUE	igd	11	69445173	0.0017	1.99986e-18	781871	ieu-b-40	body mass index || id:ieu-b-40	TRUE	reported	igd	2	TRUE
279	rs6050446	G	A	G	A	0.0343	0.0100503	0.97001	NA	FALSE	FALSE	FALSE	ebi-a-GCST003156	20	25195509	0.0657221	14267	0.87846	Systemic lupus erythematosus || id:ebi-a-GCST003156	Systemic lupus erythematosus	Systemic lupus erythematosus || ||	TRUE	igd	20	25195509	0.0047	4.40048e-13	766287	ieu-b-40	body mass index || id:ieu-b-40	TRUE	reported	igd	2	TRUE
280	rs6443750	C	T	C	T	0.0148	0.0512933	0.8068	NA	FALSE	FALSE	FALSE	ebi-a-GCST003156	3	181329682	0.0365444	14267	0.160441	Systemic lupus erythematosus || id:ebi-a-GCST003156	Systemic lupus erythematosus	Systemic lupus erythematosus || ||	TRUE	igd	3	181329682	0.0021	3.19963e-12	776837	ieu-b-40	body mass index || id:ieu-b-40	TRUE	reported	igd	2	TRUE
281	rs6448587	C	A	C	A	-0.0167	0.00995033	0.1891	NA	FALSE	FALSE	FALSE	ebi-a-GCST003156	4	28561990	0.0178887	14267	0.578049	Systemic lupus erythematosus || id:ebi-a-GCST003156	Systemic lupus erythematosus	Systemic lupus erythematosus || ||	TRUE	igd	4	28561990	0.0023	2.29985e-13	691097	ieu-b-40	body mass index || id:ieu-b-40	TRUE	reported	igd	2	TRUE
282	rs645040	T	G	T	G	0.0171	-0.0295588	0.7762	NA	FALSE	FALSE	FALSE	ebi-a-GCST003156	3	135926622	0.0373793	14267	0.429072	Systemic lupus erythematosus || id:ebi-a-GCST003156	Systemic lupus erythematosus	Systemic lupus erythematosus || ||	TRUE	igd	3	135926622	0.002	2.49977e-18	795579	ieu-b-40	body mass index || id:ieu-b-40	TRUE	reported	igd	2	TRUE
283	rs6461115	G	A	G	A	-0.0144	0.0295588	0.2285	NA	FALSE	FALSE	FALSE	ebi-a-GCST003156	7	2103668	0.0381823	14267	0.438842	Systemic lupus erythematosus || id:ebi-a-GCST003156	Systemic lupus erythematosus	Systemic lupus erythematosus || ||	TRUE	igd	7	2103668	0.0019	1.20005e-13	791735	ieu-b-40	body mass index || id:ieu-b-40	TRUE	reported	igd	2	TRUE
284	rs6471941	A	G	A	G	0.0156	-0.0304592	0.1684	NA	FALSE	FALSE	FALSE	ebi-a-GCST003156	8	62117973	0.0396806	14267	0.442719	Systemic lupus erythematosus || id:ebi-a-GCST003156	Systemic lupus erythematosus	Systemic lupus erythematosus || ||	TRUE	igd	8	62117973	0.0021	3.10027e-13	793986	ieu-b-40	body mass index || id:ieu-b-40	TRUE	reported	igd	2	TRUE
285	rs6500208	A	G	A	G	0.014	0.0392207	0.2006	NA	FALSE	FALSE	FALSE	ebi-a-GCST003156	16	49011249	0.0383683	14267	0.306679	Systemic lupus erythematosus || id:ebi-a-GCST003156	Systemic lupus erythematosus	Systemic lupus erythematosus || ||	TRUE	igd	16	49011249	0.002	4.10015e-12	781931	ieu-b-40	body mass index || id:ieu-b-40	TRUE	reported	igd	2	TRUE
286	rs6545714	A	G	A	G	-0.0191	-0.0198026	0.6139	NA	FALSE	FALSE	FALSE	ebi-a-GCST003156	2	59307725	0.0276781	14267	0.474324	Systemic lupus erythematosus || id:ebi-a-GCST003156	Systemic lupus erythematosus	Systemic lupus erythematosus || ||	TRUE	igd	2	59307725	0.0017	9.09913e-31	793368	ieu-b-40	body mass index || id:ieu-b-40	TRUE	reported	igd	2	TRUE
287	rs6556301	T	G	T	G	-0.0111	0.00995033	0.3596	NA	FALSE	FALSE	FALSE	ebi-a-GCST003156	5	176527577	0.0255573	14267	0.697029	Systemic lupus erythematosus || id:ebi-a-GCST003156	Systemic lupus erythematosus	Systemic lupus erythematosus || ||	TRUE	igd	5	176527577	0.0018	4.09996e-10	734744	ieu-b-40	body mass index || id:ieu-b-40	TRUE	reported	igd	2	TRUE
288	rs6561943	T	C	T	C	0.0119	0.00995033	0.2595	NA	FALSE	FALSE	FALSE	ebi-a-GCST003156	13	58356761	0.0371619	14267	0.788887	Systemic lupus erythematosus || id:ebi-a-GCST003156	Systemic lupus erythematosus	Systemic lupus erythematosus || ||	TRUE	igd	13	58356761	0.0019	4.20001e-10	793951	ieu-b-40	body mass index || id:ieu-b-40	TRUE	reported	igd	2	TRUE
289	rs6587552	G	A	G	A	-0.0173	0.0100503	0.7591	NA	FALSE	FALSE	FALSE	ebi-a-GCST003156	1	151018861	0.0482411	14267	0.834967	Systemic lupus erythematosus || id:ebi-a-GCST003156	Systemic lupus erythematosus	Systemic lupus erythematosus || ||	TRUE	igd	1	151018861	0.002	1.59993e-17	689723	ieu-b-40	body mass index || id:ieu-b-40	TRUE	reported	igd	2	TRUE
290	rs6591407	A	C	A	C	-0.0118	0.00995033	0.1861	NA	FALSE	FALSE	FALSE	ebi-a-GCST003156	11	56914157	0.0367787	14267	0.78674	Systemic lupus erythematosus || id:ebi-a-GCST003156	Systemic lupus erythematosus	Systemic lupus erythematosus || ||	TRUE	igd	11	56914157	0.0021	1.89998e-08	794246	ieu-b-40	body mass index || id:ieu-b-40	TRUE	reported	igd	2	TRUE
291	rs6593688	G	A	G	A	0.0137	-0.0202027	0.3733	NA	FALSE	FALSE	FALSE	ebi-a-GCST003156	1	96322205	0.0258868	14267	0.435141	Systemic lupus erythematosus || id:ebi-a-GCST003156	Systemic lupus erythematosus	Systemic lupus erythematosus || ||	TRUE	igd	1	96322205	0.0018	8.60003e-15	691779	ieu-b-40	body mass index || id:ieu-b-40	TRUE	reported	igd	2	TRUE
292	rs663129	A	G	A	G	0.0545	-0.0202027	0.2301	NA	FALSE	FALSE	FALSE	ebi-a-GCST003156	18	57838401	0.0358868	14267	0.573465	Systemic lupus erythematosus || id:ebi-a-GCST003156	Systemic lupus erythematosus	Systemic lupus erythematosus || ||	TRUE	igd	18	57838401	0.0019	1.59956e-178	788948	ieu-b-40	body mass index || id:ieu-b-40	TRUE	reported	igd	2	TRUE
293	rs6692586	G	A	G	A	-0.0192	0.0100503	0.832	NA	FALSE	FALSE	FALSE	ebi-a-GCST003156	1	23299906	0.0319874	14267	0.753371	Systemic lupus erythematosus || id:ebi-a-GCST003156	Systemic lupus erythematosus	Systemic lupus erythematosus || ||	TRUE	igd	1	23299906	0.0023	1.10002e-16	690921	ieu-b-40	body mass index || id:ieu-b-40	TRUE	reported	igd	2	TRUE
294	rs6764533	A	G	A	G	0.0116	0.0198026	0.359	NA	FALSE	FALSE	FALSE	ebi-a-GCST003156	3	196088464	0.032598	14267	0.543533	Systemic lupus erythematosus || id:ebi-a-GCST003156	Systemic lupus erythematosus	Systemic lupus erythematosus || ||	TRUE	igd	3	196088464	0.0018	1.40001e-10	690832	ieu-b-40	body mass index || id:ieu-b-40	TRUE	reported	igd	2	TRUE
295	rs6772756	G	A	G	A	-0.0104	-0.0202027	0.3372	NA	FALSE	FALSE	FALSE	ebi-a-GCST003156	3	182312152	0.0267023	14267	0.449295	Systemic lupus erythematosus || id:ebi-a-GCST003156	Systemic lupus erythematosus	Systemic lupus erythematosus || ||	TRUE	igd	3	182312152	0.0019	4e-08	681709	ieu-b-40	body mass index || id:ieu-b-40	TRUE	reported	igd	2	TRUE
296	rs6785245	C	T	C	T	0.0132	-0.0304592	0.3969	NA	FALSE	FALSE	FALSE	ebi-a-GCST003156	3	82647990	0.0344512	14267	0.376628	Systemic lupus erythematosus || id:ebi-a-GCST003156	Systemic lupus erythematosus	Systemic lupus erythematosus || ||	TRUE	igd	3	82647990	0.0017	4.00037e-14	692250	ieu-b-40	body mass index || id:ieu-b-40	TRUE	reported	igd	2	TRUE
297	rs6804842	G	A	G	A	0.0156	-0.0198026	0.572	NA	FALSE	FALSE	FALSE	ebi-a-GCST003156	3	25106437	0.0325994	14267	0.543551	Systemic lupus erythematosus || id:ebi-a-GCST003156	Systemic lupus erythematosus	Systemic lupus erythematosus || ||	TRUE	igd	3	25106437	0.0017	3.59998e-21	789179	ieu-b-40	body mass index || id:ieu-b-40	TRUE	reported	igd	2	TRUE
298	rs6841761	T	G	T	G	-0.0131	-0.0582689	0.5252	NA	FALSE	FALSE	FALSE	ebi-a-GCST003156	4	25423538	0.0248276	14267	0.0189282	Systemic lupus erythematosus || id:ebi-a-GCST003156	Systemic lupus erythematosus	Systemic lupus erythematosus || ||	TRUE	igd	4	25423538	0.0016	6.4003e-16	793477	ieu-b-40	body mass index || id:ieu-b-40	TRUE	reported	igd	2	TRUE
299	rs685870	C	T	C	T	0.012	-0.00995033	0.7035	NA	FALSE	FALSE	FALSE	ebi-a-GCST003156	11	64111928	0.0323148	14267	0.758145	Systemic lupus erythematosus || id:ebi-a-GCST003156	Systemic lupus erythematosus	Systemic lupus erythematosus || ||	TRUE	igd	11	64111928	0.0019	2.39999e-10	688423	ieu-b-40	body mass index || id:ieu-b-40	TRUE	reported	igd	2	TRUE
300	rs6985109	A	G	A	G	-0.0177	-0.113329	0.5338	NA	FALSE	FALSE	FALSE	ebi-a-GCST003156	8	10761585	0.0306234	14267	0.000214986	Systemic lupus erythematosus || id:ebi-a-GCST003156	Systemic lupus erythematosus	Systemic lupus erythematosus || ||	TRUE	igd	8	10761585	0.0017	1.50003e-26	793993	ieu-b-40	body mass index || id:ieu-b-40	TRUE	reported	igd	2	TRUE
301	rs705217	G	T	G	T	-0.0102	-0.0100503	0.3652	NA	FALSE	FALSE	FALSE	ebi-a-GCST003156	1	34581472	0.0312225	14267	0.747532	Systemic lupus erythematosus || id:ebi-a-GCST003156	Systemic lupus erythematosus	Systemic lupus erythematosus || ||	TRUE	igd	1	34581472	0.0018	9.29994e-09	688609	ieu-b-40	body mass index || id:ieu-b-40	TRUE	reported	igd	2	TRUE
302	rs705704	A	G	A	G	-0.0131	0.10436	0.3304	NA	FALSE	FALSE	FALSE	ebi-a-GCST003156	12	56435412	0.0327473	14267	0.0014384	Systemic lupus erythematosus || id:ebi-a-GCST003156	Systemic lupus erythematosus	Systemic lupus erythematosus || ||	TRUE	igd	12	56435412	0.0018	1.9002e-13	743597	ieu-b-40	body mass index || id:ieu-b-40	TRUE	reported	igd	2	TRUE
303	rs709400	G	A	G	A	-0.015	-0.0725707	0.3818	NA	FALSE	FALSE	FALSE	ebi-a-GCST003156	14	104149475	0.0298387	14267	0.0150114	Systemic lupus erythematosus || id:ebi-a-GCST003156	Systemic lupus erythematosus	Systemic lupus erythematosus || ||	TRUE	igd	14	104149475	0.0017	4.60045e-19	795379	ieu-b-40	body mass index || id:ieu-b-40	TRUE	reported	igd	2	TRUE
304	rs7117238	A	G	A	G	-0.0131	0.0392207	0.168	NA	FALSE	FALSE	FALSE	ebi-a-GCST003156	11	78040259	0.0331304	14267	0.236481	Systemic lupus erythematosus || id:ebi-a-GCST003156	Systemic lupus erythematosus	Systemic lupus erythematosus || ||	TRUE	igd	11	78040259	0.0022	2.5e-09	788879	ieu-b-40	body mass index || id:ieu-b-40	TRUE	reported	igd	2	TRUE
305	rs7124681	A	C	A	C	0.0263	-0.0618754	0.4133	NA	FALSE	FALSE	FALSE	ebi-a-GCST003156	11	47529947	0.0284226	14267	0.0294822	Systemic lupus erythematosus || id:ebi-a-GCST003156	Systemic lupus erythematosus	Systemic lupus erythematosus || ||	TRUE	igd	11	47529947	0.0016	3.19963e-58	795474	ieu-b-40	body mass index || id:ieu-b-40	TRUE	reported	igd	2	TRUE
306	rs7138803	A	G	A	G	0.03	-0.0100503	0.3772	NA	FALSE	FALSE	FALSE	ebi-a-GCST003156	12	50247468	0.0448076	14267	0.822524	Systemic lupus erythematosus || id:ebi-a-GCST003156	Systemic lupus erythematosus	Systemic lupus erythematosus || ||	TRUE	igd	12	50247468	0.0017	2.29985e-71	795588	ieu-b-40	body mass index || id:ieu-b-40	TRUE	reported	igd	2	TRUE
307	rs7144011	T	G	T	G	0.0282	-0.0100503	0.2136	NA	FALSE	FALSE	FALSE	ebi-a-GCST003156	14	79940383	0.0320448	14267	0.7538	Systemic lupus erythematosus || id:ebi-a-GCST003156	Systemic lupus erythematosus	Systemic lupus erythematosus || ||	TRUE	igd	14	79940383	0.002	5.19996e-47	794117	ieu-b-40	body mass index || id:ieu-b-40	TRUE	reported	igd	2	TRUE
308	rs7148846	G	T	G	T	0.0124	0.0295588	0.1896	NA	FALSE	FALSE	FALSE	ebi-a-GCST003156	14	40133821	0.0374697	14267	0.430187	Systemic lupus erythematosus || id:ebi-a-GCST003156	Systemic lupus erythematosus	Systemic lupus erythematosus || ||	TRUE	igd	14	40133821	0.0022	2.19999e-08	687940	ieu-b-40	body mass index || id:ieu-b-40	TRUE	reported	igd	2	TRUE
309	rs7181498	C	T	C	T	-0.0163	-0.0198026	0.6309	NA	FALSE	FALSE	FALSE	ebi-a-GCST003156	15	95271404	0.0337284	14267	0.557123	Systemic lupus erythematosus || id:ebi-a-GCST003156	Systemic lupus erythematosus	Systemic lupus erythematosus || ||	TRUE	igd	15	95271404	0.0018	1e-19	690980	ieu-b-40	body mass index || id:ieu-b-40	TRUE	reported	igd	2	TRUE
310	rs7196720	C	T	C	T	-0.0129	0.0725707	0.5068	NA	FALSE	FALSE	FALSE	ebi-a-GCST003156	16	24534662	0.0298985	14267	0.0152146	Systemic lupus erythematosus || id:ebi-a-GCST003156	Systemic lupus erythematosus	Systemic lupus erythematosus || ||	TRUE	igd	16	24534662	0.0017	7.29962e-14	689863	ieu-b-40	body mass index || id:ieu-b-40	TRUE	reported	igd	2	TRUE
311	rs7222349	A	G	A	G	0.0115	-0.0618754	0.3441	NA	FALSE	FALSE	FALSE	ebi-a-GCST003156	17	42304644	0.0289165	14267	0.0323713	Systemic lupus erythematosus || id:ebi-a-GCST003156	Systemic lupus erythematosus	Systemic lupus erythematosus || ||	TRUE	igd	17	42304644	0.0018	3.29997e-10	692215	ieu-b-40	body mass index || id:ieu-b-40	TRUE	reported	igd	2	TRUE
312	rs7239575	C	T	C	T	-0.0202	-0.0512933	0.4832	NA	FALSE	FALSE	FALSE	ebi-a-GCST003156	18	21120035	0.0276065	14267	0.063167	Systemic lupus erythematosus || id:ebi-a-GCST003156	Systemic lupus erythematosus	Systemic lupus erythematosus || ||	TRUE	igd	18	21120035	0.0017	7.39946e-32	692313	ieu-b-40	body mass index || id:ieu-b-40	TRUE	reported	igd	2	TRUE
313	rs7318817	T	C	T	C	-0.0155	0.0725707	0.6071	NA	FALSE	FALSE	FALSE	ebi-a-GCST003156	13	28617708	0.0322919	14267	0.0246184	Systemic lupus erythematosus || id:ebi-a-GCST003156	Systemic lupus erythematosus	Systemic lupus erythematosus || ||	TRUE	igd	13	28617708	0.0018	2.70023e-18	691917	ieu-b-40	body mass index || id:ieu-b-40	TRUE	reported	igd	2	TRUE
314	rs7334078	C	T	C	T	-0.0121	-0.0304592	0.2882	NA	FALSE	FALSE	FALSE	ebi-a-GCST003156	13	99120484	0.0345937	14267	0.378597	Systemic lupus erythematosus || id:ebi-a-GCST003156	Systemic lupus erythematosus	Systemic lupus erythematosus || ||	TRUE	igd	13	99120484	0.0019	2.19999e-10	688374	ieu-b-40	body mass index || id:ieu-b-40	TRUE	reported	igd	2	TRUE
315	rs7488867	T	C	T	C	-0.0204	-0.0725707	0.2639	NA	FALSE	FALSE	FALSE	ebi-a-GCST003156	12	103699685	0.0334477	14267	0.030031	Systemic lupus erythematosus || id:ebi-a-GCST003156	Systemic lupus erythematosus	Systemic lupus erythematosus || ||	TRUE	igd	12	103699685	0.002	8.4004e-24	635746	ieu-b-40	body mass index || id:ieu-b-40	TRUE	reported	igd	2	TRUE
316	rs7519259	A	G	A	G	0.0125	-0.0295588	0.5356	NA	FALSE	FALSE	FALSE	ebi-a-GCST003156	1	66434743	0.0245831	14267	0.229207	Systemic lupus erythematosus || id:ebi-a-GCST003156	Systemic lupus erythematosus	Systemic lupus erythematosus || ||	TRUE	igd	1	66434743	0.0017	3.80014e-13	681362	ieu-b-40	body mass index || id:ieu-b-40	TRUE	reported	igd	2	TRUE
317	rs7535528	A	G	A	G	-0.0152	-0.0304592	0.3741	NA	FALSE	FALSE	FALSE	ebi-a-GCST003156	1	2444414	0.0344321	14267	0.376364	Systemic lupus erythematosus || id:ebi-a-GCST003156	Systemic lupus erythematosus	Systemic lupus erythematosus || ||	TRUE	igd	1	2444414	0.0018	1.39991e-16	632868	ieu-b-40	body mass index || id:ieu-b-40	TRUE	reported	igd	2	TRUE
318	rs7550711	T	C	T	C	0.0649	0.0295588	0.03058	NA	FALSE	FALSE	FALSE	ebi-a-GCST003156	1	110082886	0.0743608	14267	0.690995	Systemic lupus erythematosus || id:ebi-a-GCST003156	Systemic lupus erythematosus	Systemic lupus erythematosus || ||	TRUE	igd	1	110082886	0.005	3.19963e-38	769184	ieu-b-40	body mass index || id:ieu-b-40	TRUE	reported	igd	2	TRUE
319	rs7551507	T	C	T	C	-0.0184	0.0304592	0.5633	NA	FALSE	FALSE	FALSE	ebi-a-GCST003156	1	74995225	0.0318415	14267	0.338775	Systemic lupus erythematosus || id:ebi-a-GCST003156	Systemic lupus erythematosus	Systemic lupus erythematosus || ||	TRUE	igd	1	74995225	0.0016	9.30037e-30	794579	ieu-b-40	body mass index || id:ieu-b-40	TRUE	reported	igd	2	TRUE
320	rs7557796	C	T	C	T	-0.016	-0.00995033	0.6524	NA	FALSE	FALSE	FALSE	ebi-a-GCST003156	2	86766153	0.0273807	14267	0.716302	Systemic lupus erythematosus || id:ebi-a-GCST003156	Systemic lupus erythematosus	Systemic lupus erythematosus || ||	TRUE	igd	2	86766153	0.0018	2.29985e-19	692414	ieu-b-40	body mass index || id:ieu-b-40	TRUE	reported	igd	2	TRUE
321	rs756717	A	G	A	G	-0.0148	0.00995033	0.3973	NA	FALSE	FALSE	FALSE	ebi-a-GCST003156	16	72996162	0.0308159	14267	0.746774	Systemic lupus erythematosus || id:ebi-a-GCST003156	Systemic lupus erythematosus	Systemic lupus erythematosus || ||	TRUE	igd	16	72996162	0.0017	5.40008e-18	771976	ieu-b-40	body mass index || id:ieu-b-40	TRUE	reported	igd	2	TRUE
322	rs7626079	T	C	T	C	0.011	-0.040822	0.3434	NA	FALSE	FALSE	FALSE	ebi-a-GCST003156	3	66427259	0.0300017	14267	0.173623	Systemic lupus erythematosus || id:ebi-a-GCST003156	Systemic lupus erythematosus	Systemic lupus erythematosus || ||	TRUE	igd	3	66427259	0.0018	1.6e-09	692571	ieu-b-40	body mass index || id:ieu-b-40	TRUE	reported	igd	2	TRUE
323	rs7637852	G	A	G	A	-0.0139	0.0304592	0.6951	NA	FALSE	FALSE	FALSE	ebi-a-GCST003156	3	44041777	0.0280288	14267	0.277165	Systemic lupus erythematosus || id:ebi-a-GCST003156	Systemic lupus erythematosus	Systemic lupus erythematosus || ||	TRUE	igd	3	44041777	0.0019	1.69981e-13	691815	ieu-b-40	body mass index || id:ieu-b-40	TRUE	reported	igd	2	TRUE
324	rs7640424	T	C	T	C	-0.0136	0.00995033	0.2969	NA	FALSE	FALSE	FALSE	ebi-a-GCST003156	3	107820063	0.0362556	14267	0.783738	Systemic lupus erythematosus || id:ebi-a-GCST003156	Systemic lupus erythematosus	Systemic lupus erythematosus || ||	TRUE	igd	3	107820063	0.0018	2.29985e-14	790612	ieu-b-40	body mass index || id:ieu-b-40	TRUE	reported	igd	2	TRUE
325	rs765875	T	C	T	C	-0.0121	0.0295588	0.4808	NA	FALSE	FALSE	FALSE	ebi-a-GCST003156	6	143185683	0.0249047	14267	0.235277	Systemic lupus erythematosus || id:ebi-a-GCST003156	Systemic lupus erythematosus	Systemic lupus erythematosus || ||	TRUE	igd	6	143185683	0.0017	2.99985e-12	690961	ieu-b-40	body mass index || id:ieu-b-40	TRUE	reported	igd	2	TRUE
326	rs7683836	A	G	A	G	-0.0114	0.0304592	0.5405	NA	FALSE	FALSE	FALSE	ebi-a-GCST003156	4	180167906	0.0238667	14267	0.201877	Systemic lupus erythematosus || id:ebi-a-GCST003156	Systemic lupus erythematosus	Systemic lupus erythematosus || ||	TRUE	igd	4	180167906	0.0017	6.29941e-11	686968	ieu-b-40	body mass index || id:ieu-b-40	TRUE	reported	igd	2	TRUE
327	rs7685048	T	C	T	C	-0.0101	0.10436	0.4654	NA	FALSE	FALSE	FALSE	ebi-a-GCST003156	4	95027784	0.0285009	14267	0.000250611	Systemic lupus erythematosus || id:ebi-a-GCST003156	Systemic lupus erythematosus	Systemic lupus erythematosus || ||	TRUE	igd	4	95027784	0.0017	4.09996e-09	692398	ieu-b-40	body mass index || id:ieu-b-40	TRUE	reported	igd	2	TRUE
328	rs768840	A	G	A	G	0.0114	0.00995033	0.4183	NA	FALSE	FALSE	FALSE	ebi-a-GCST003156	14	73143457	0.0387577	14267	0.797386	Systemic lupus erythematosus || id:ebi-a-GCST003156	Systemic lupus erythematosus	Systemic lupus erythematosus || ||	TRUE	igd	14	73143457	0.0018	2e-10	677485	ieu-b-40	body mass index || id:ieu-b-40	TRUE	reported	igd	2	TRUE
329	rs769449	A	G	A	G	-0.0254	0.00995033	0.1161	NA	FALSE	FALSE	FALSE	ebi-a-GCST003156	19	45410002	0.0405361	14267	0.806094	Systemic lupus erythematosus || id:ebi-a-GCST003156	Systemic lupus erythematosus	Systemic lupus erythematosus || ||	TRUE	igd	19	45410002	0.0027	2.29985e-20	566857	ieu-b-40	body mass index || id:ieu-b-40	TRUE	reported	igd	2	TRUE
330	rs7694732	G	A	G	A	-0.0099	0.00995033	0.4378	NA	FALSE	FALSE	FALSE	ebi-a-GCST003156	4	115124089	0.0559404	14267	0.858822	Systemic lupus erythematosus || id:ebi-a-GCST003156	Systemic lupus erythematosus	Systemic lupus erythematosus || ||	TRUE	igd	4	115124089	0.0017	8.70001e-09	690622	ieu-b-40	body mass index || id:ieu-b-40	TRUE	reported	igd	2	TRUE
331	rs7703576	C	T	C	T	0.0103	-0.0304592	0.2885	NA	FALSE	FALSE	FALSE	ebi-a-GCST003156	5	144543996	0.0357417	14267	0.394101	Systemic lupus erythematosus || id:ebi-a-GCST003156	Systemic lupus erythematosus	Systemic lupus erythematosus || ||	TRUE	igd	5	144543996	0.0019	4.79999e-08	690818	ieu-b-40	body mass index || id:ieu-b-40	TRUE	reported	igd	2	TRUE
332	rs7704281	A	G	A	G	0.0271	0.0198026	0.04531	NA	FALSE	FALSE	FALSE	ebi-a-GCST003156	5	50591460	0.0653714	14267	0.761947	Systemic lupus erythematosus || id:ebi-a-GCST003156	Systemic lupus erythematosus	Systemic lupus erythematosus || ||	TRUE	igd	5	50591460	0.0041	6.4998e-11	788585	ieu-b-40	body mass index || id:ieu-b-40	TRUE	reported	igd	2	TRUE
333	rs7715256	T	G	T	G	-0.0166	-0.00995033	0.5781	NA	FALSE	FALSE	FALSE	ebi-a-GCST003156	5	153537893	0.0490956	14267	0.839391	Systemic lupus erythematosus || id:ebi-a-GCST003156	Systemic lupus erythematosus	Systemic lupus erythematosus || ||	TRUE	igd	5	153537893	0.0016	2.19989e-24	795302	ieu-b-40	body mass index || id:ieu-b-40	TRUE	reported	igd	2	TRUE
334	rs7724675	A	G	A	G	-0.0119	-0.0618754	0.2238	NA	FALSE	FALSE	FALSE	ebi-a-GCST003156	5	130440010	0.032855	14267	0.0596609	Systemic lupus erythematosus || id:ebi-a-GCST003156	Systemic lupus erythematosus	Systemic lupus erythematosus || ||	TRUE	igd	5	130440010	0.0021	9.49992e-09	691968	ieu-b-40	body mass index || id:ieu-b-40	TRUE	reported	igd	2	TRUE
335	rs7730004	T	C	T	C	0.0148	0.0304592	0.6693	NA	FALSE	FALSE	FALSE	ebi-a-GCST003156	5	43191033	0.0291322	14267	0.295769	Systemic lupus erythematosus || id:ebi-a-GCST003156	Systemic lupus erythematosus	Systemic lupus erythematosus || ||	TRUE	igd	5	43191033	0.0018	9.09913e-16	690164	ieu-b-40	body mass index || id:ieu-b-40	TRUE	reported	igd	2	TRUE
336	rs7730898	A	G	A	G	0.0168	0.040822	0.729	NA	FALSE	FALSE	FALSE	ebi-a-GCST003156	5	170459675	0.0309752	14267	0.187539	Systemic lupus erythematosus || id:ebi-a-GCST003156	Systemic lupus erythematosus	Systemic lupus erythematosus || ||	TRUE	igd	5	170459675	0.0018	4.49987e-20	792975	ieu-b-40	body mass index || id:ieu-b-40	TRUE	reported	igd	2	TRUE
337	rs774246	G	A	G	A	0.0153	-0.040822	0.1444	NA	FALSE	FALSE	FALSE	ebi-a-GCST003156	7	26990816	0.0380838	14267	0.283765	Systemic lupus erythematosus || id:ebi-a-GCST003156	Systemic lupus erythematosus	Systemic lupus erythematosus || ||	TRUE	igd	7	26990816	0.0025	5.39995e-10	690818	ieu-b-40	body mass index || id:ieu-b-40	TRUE	reported	igd	2	TRUE
338	rs7780752	C	T	C	T	0.0139	0.00995033	0.36	NA	FALSE	FALSE	FALSE	ebi-a-GCST003156	7	93241640	0.0240407	14267	0.67895	Systemic lupus erythematosus || id:ebi-a-GCST003156	Systemic lupus erythematosus	Systemic lupus erythematosus || ||	TRUE	igd	7	93241640	0.0018	1e-14	690830	ieu-b-40	body mass index || id:ieu-b-40	TRUE	reported	igd	2	TRUE
339	rs7788008	A	G	A	G	-0.0157	0.0295588	0.4445	NA	FALSE	FALSE	FALSE	ebi-a-GCST003156	7	112972483	0.0265093	14267	0.264835	Systemic lupus erythematosus || id:ebi-a-GCST003156	Systemic lupus erythematosus	Systemic lupus erythematosus || ||	TRUE	igd	7	112972483	0.0017	1.10002e-19	690410	ieu-b-40	body mass index || id:ieu-b-40	TRUE	reported	igd	2	TRUE
340	rs7811342	C	T	C	T	-0.0197	0.00995033	0.1058	NA	FALSE	FALSE	FALSE	ebi-a-GCST003156	7	138794618	0.0333467	14267	0.765404	Systemic lupus erythematosus || id:ebi-a-GCST003156	Systemic lupus erythematosus	Systemic lupus erythematosus || ||	TRUE	igd	7	138794618	0.0029	1.10002e-11	676265	ieu-b-40	body mass index || id:ieu-b-40	TRUE	reported	igd	2	TRUE
341	rs7826312	C	T	C	T	0.0104	0.0202027	0.5879	NA	FALSE	FALSE	FALSE	ebi-a-GCST003156	8	32400115	0.0254591	14267	0.427466	Systemic lupus erythematosus || id:ebi-a-GCST003156	Systemic lupus erythematosus	Systemic lupus erythematosus || ||	TRUE	igd	8	32400115	0.0017	4.90004e-10	785343	ieu-b-40	body mass index || id:ieu-b-40	TRUE	reported	igd	2	TRUE
342	rs7844647	C	T	C	T	-0.0123	-0.0512933	0.2681	NA	FALSE	FALSE	FALSE	ebi-a-GCST003156	8	34503776	0.0364502	14267	0.159363	Systemic lupus erythematosus || id:ebi-a-GCST003156	Systemic lupus erythematosus	Systemic lupus erythematosus || ||	TRUE	igd	8	34503776	0.0018	2.80027e-11	793703	ieu-b-40	body mass index || id:ieu-b-40	TRUE	reported	igd	2	TRUE
343	rs7899106	G	A	G	A	0.0331	0.0198026	0.04777	NA	FALSE	FALSE	FALSE	ebi-a-GCST003156	10	87410904	0.0888473	14267	0.823626	Systemic lupus erythematosus || id:ebi-a-GCST003156	Systemic lupus erythematosus	Systemic lupus erythematosus || ||	TRUE	igd	10	87410904	0.0037	1e-18	793689	ieu-b-40	body mass index || id:ieu-b-40	TRUE	reported	igd	2	TRUE
344	rs7903146	T	C	T	C	-0.0181	-0.040822	0.2912	NA	FALSE	FALSE	FALSE	ebi-a-GCST003156	10	114758349	0.0287356	14267	0.155431	Systemic lupus erythematosus || id:ebi-a-GCST003156	Systemic lupus erythematosus	Systemic lupus erythematosus || ||	TRUE	igd	10	114758349	0.0018	1.29987e-23	795624	ieu-b-40	body mass index || id:ieu-b-40	TRUE	reported	igd	2	TRUE
345	rs7970953	A	G	A	G	0.0135	0.00995033	0.29	NA	FALSE	FALSE	FALSE	ebi-a-GCST003156	12	24075508	0.0286925	14267	0.728747	Systemic lupus erythematosus || id:ebi-a-GCST003156	Systemic lupus erythematosus	Systemic lupus erythematosus || ||	TRUE	igd	12	24075508	0.0018	9.79941e-14	788417	ieu-b-40	body mass index || id:ieu-b-40	TRUE	reported	igd	2	TRUE
346	rs7983065	T	C	T	C	-0.0148	-0.0100503	0.4503	NA	FALSE	FALSE	FALSE	ebi-a-GCST003156	13	33380786	0.0241036	14267	0.676704	Systemic lupus erythematosus || id:ebi-a-GCST003156	Systemic lupus erythematosus	Systemic lupus erythematosus || ||	TRUE	igd	13	33380786	0.0017	8.9002e-18	690924	ieu-b-40	body mass index || id:ieu-b-40	TRUE	reported	igd	2	TRUE
347	rs7998796	G	A	G	A	0.0105	-0.040822	0.3373	NA	FALSE	FALSE	FALSE	ebi-a-GCST003156	13	81020036	0.0320862	14267	0.20328	Systemic lupus erythematosus || id:ebi-a-GCST003156	Systemic lupus erythematosus	Systemic lupus erythematosus || ||	TRUE	igd	13	81020036	0.0018	1.09999e-08	689430	ieu-b-40	body mass index || id:ieu-b-40	TRUE	reported	igd	2	TRUE
348	rs8036040	A	C	A	C	0.0109	0.0725997	0.4932	NA	FALSE	FALSE	FALSE	ebi-a-GCST003156	15	36402716	0.0288377	14267	0.0118182	Systemic lupus erythematosus || id:ebi-a-GCST003156	Systemic lupus erythematosus	Systemic lupus erythematosus || ||	TRUE	igd	15	36402716	0.0017	2.69998e-10	691068	ieu-b-40	body mass index || id:ieu-b-40	TRUE	reported	igd	2	TRUE
349	rs806600	G	A	G	A	-0.0095	-0.0304592	0.475	NA	FALSE	FALSE	FALSE	ebi-a-GCST003156	5	172914939	0.0311719	14267	0.328502	Systemic lupus erythematosus || id:ebi-a-GCST003156	Systemic lupus erythematosus	Systemic lupus erythematosus || ||	TRUE	igd	5	172914939	0.0017	3.29997e-08	691791	ieu-b-40	body mass index || id:ieu-b-40	TRUE	reported	igd	2	TRUE
350	rs8071182	A	G	A	G	0.0133	-0.0100503	0.1735	NA	FALSE	FALSE	FALSE	ebi-a-GCST003156	17	55336155	0.0680336	14267	0.882559	Systemic lupus erythematosus || id:ebi-a-GCST003156	Systemic lupus erythematosus	Systemic lupus erythematosus || ||	TRUE	igd	17	55336155	0.0022	2.1e-09	771437	ieu-b-40	body mass index || id:ieu-b-40	TRUE	reported	igd	2	TRUE
351	rs8090983	G	A	G	A	0.0118	-0.0202027	0.3314	NA	FALSE	FALSE	FALSE	ebi-a-GCST003156	18	52586691	0.0301783	14267	0.503212	Systemic lupus erythematosus || id:ebi-a-GCST003156	Systemic lupus erythematosus	Systemic lupus erythematosus || ||	TRUE	igd	18	52586691	0.0018	2e-10	682470	ieu-b-40	body mass index || id:ieu-b-40	TRUE	reported	igd	2	TRUE
352	rs8097783	A	G	A	G	-0.0389	0.0198026	0.07554	NA	FALSE	FALSE	FALSE	ebi-a-GCST003156	18	58051294	0.0558292	14267	0.722815	Systemic lupus erythematosus || id:ebi-a-GCST003156	Systemic lupus erythematosus	Systemic lupus erythematosus || ||	TRUE	igd	18	58051294	0.0031	7.19946e-36	795408	ieu-b-40	body mass index || id:ieu-b-40	TRUE	reported	igd	2	TRUE
353	rs8123881	G	A	G	A	0.0196	0.00995033	0.1299	NA	FALSE	FALSE	FALSE	ebi-a-GCST003156	20	15819495	0.0338804	14267	0.768996	Systemic lupus erythematosus || id:ebi-a-GCST003156	Systemic lupus erythematosus	Systemic lupus erythematosus || ||	TRUE	igd	20	15819495	0.0024	4.40048e-16	793018	ieu-b-40	body mass index || id:ieu-b-40	TRUE	reported	igd	2	TRUE
354	rs8181823	C	A	C	A	0.0127	0.0100503	0.7614	NA	FALSE	FALSE	FALSE	ebi-a-GCST003156	13	65477940	0.0366669	14267	0.784009	Systemic lupus erythematosus || id:ebi-a-GCST003156	Systemic lupus erythematosus	Systemic lupus erythematosus || ||	TRUE	igd	13	65477940	0.002	4.09996e-10	691345	ieu-b-40	body mass index || id:ieu-b-40	TRUE	reported	igd	2	TRUE
355	rs818524	C	T	C	T	0.0106	0.0202027	0.6939	NA	FALSE	FALSE	FALSE	ebi-a-GCST003156	1	85201228	0.0408928	14267	0.621277	Systemic lupus erythematosus || id:ebi-a-GCST003156	Systemic lupus erythematosus	Systemic lupus erythematosus || ||	TRUE	igd	1	85201228	0.0019	3.40001e-08	670078	ieu-b-40	body mass index || id:ieu-b-40	TRUE	reported	igd	2	TRUE
356	rs8192675	C	T	C	T	0.0152	0.076961	0.2888	NA	FALSE	FALSE	FALSE	ebi-a-GCST003156	3	170724883	0.0291172	14267	0.00821391	Systemic lupus erythematosus || id:ebi-a-GCST003156	Systemic lupus erythematosus	Systemic lupus erythematosus || ||	TRUE	igd	3	170724883	0.0018	1.39991e-17	795515	ieu-b-40	body mass index || id:ieu-b-40	TRUE	reported	igd	2	TRUE
357	rs825688	T	C	T	C	-0.0095	-0.0202027	0.456	NA	FALSE	FALSE	FALSE	ebi-a-GCST003156	16	73595718	0.0382656	14267	0.597528	Systemic lupus erythematosus || id:ebi-a-GCST003156	Systemic lupus erythematosus	Systemic lupus erythematosus || ||	TRUE	igd	16	73595718	0.0017	4.70002e-08	686144	ieu-b-40	body mass index || id:ieu-b-40	TRUE	reported	igd	2	TRUE
358	rs845084	A	G	A	G	0.014	-0.0202027	0.2678	NA	FALSE	FALSE	FALSE	ebi-a-GCST003156	10	125220036	0.0320287	14267	0.528192	Systemic lupus erythematosus || id:ebi-a-GCST003156	Systemic lupus erythematosus	Systemic lupus erythematosus || ||	TRUE	igd	10	125220036	0.002	1.29987e-12	685413	ieu-b-40	body mass index || id:ieu-b-40	TRUE	reported	igd	2	TRUE
359	rs852056	C	T	C	T	-0.0128	0.0618754	0.7584	NA	FALSE	FALSE	FALSE	ebi-a-GCST003156	20	17102860	0.0371731	14267	0.0960086	Systemic lupus erythematosus || id:ebi-a-GCST003156	Systemic lupus erythematosus	Systemic lupus erythematosus || ||	TRUE	igd	20	17102860	0.002	1.79999e-10	691874	ieu-b-40	body mass index || id:ieu-b-40	TRUE	reported	igd	2	TRUE
360	rs865809	G	A	G	A	-0.0127	0.0202027	0.7678	NA	FALSE	FALSE	FALSE	ebi-a-GCST003156	3	183997735	0.0315761	14267	0.522296	Systemic lupus erythematosus || id:ebi-a-GCST003156	Systemic lupus erythematosus	Systemic lupus erythematosus || ||	TRUE	igd	3	183997735	0.002	5.39995e-10	689186	ieu-b-40	body mass index || id:ieu-b-40	TRUE	reported	igd	2	TRUE
361	rs872281	T	C	T	C	-0.0151	-0.0943107	0.1728	NA	FALSE	FALSE	FALSE	ebi-a-GCST003156	14	40834177	0.042595	14267	0.0268201	Systemic lupus erythematosus || id:ebi-a-GCST003156	Systemic lupus erythematosus	Systemic lupus erythematosus || ||	TRUE	igd	14	40834177	0.0023	4.70002e-11	685310	ieu-b-40	body mass index || id:ieu-b-40	TRUE	reported	igd	2	TRUE
362	rs876605	G	A	G	A	-0.0108	0.0725707	0.7352	NA	FALSE	FALSE	FALSE	ebi-a-GCST003156	5	77801359	0.0349499	14267	0.0378547	Systemic lupus erythematosus || id:ebi-a-GCST003156	Systemic lupus erythematosus	Systemic lupus erythematosus || ||	TRUE	igd	5	77801359	0.002	3.40001e-08	692586	ieu-b-40	body mass index || id:ieu-b-40	TRUE	reported	igd	2	TRUE
363	rs879620	T	C	T	C	0.0231	-0.0198026	0.6179	NA	FALSE	FALSE	FALSE	ebi-a-GCST003156	16	4015729	0.0362746	14267	0.58513	Systemic lupus erythematosus || id:ebi-a-GCST003156	Systemic lupus erythematosus	Systemic lupus erythematosus || ||	TRUE	igd	16	4015729	0.0018	5.30029e-38	688377	ieu-b-40	body mass index || id:ieu-b-40	TRUE	reported	igd	2	TRUE
364	rs901630	T	C	T	C	-0.0146	-0.0618754	0.3973	NA	FALSE	FALSE	FALSE	ebi-a-GCST003156	6	98539519	0.0312717	14267	0.0478564	Systemic lupus erythematosus || id:ebi-a-GCST003156	Systemic lupus erythematosus	Systemic lupus erythematosus || ||	TRUE	igd	6	98539519	0.0017	1.9002e-18	794597	ieu-b-40	body mass index || id:ieu-b-40	TRUE	reported	igd	2	TRUE
365	rs902695	A	G	A	G	-0.0103	0.0198026	0.4798	NA	FALSE	FALSE	FALSE	ebi-a-GCST003156	2	113955074	0.0229713	14267	0.388655	Systemic lupus erythematosus || id:ebi-a-GCST003156	Systemic lupus erythematosus	Systemic lupus erythematosus || ||	TRUE	igd	2	113955074	0.0017	2.19999e-09	678635	ieu-b-40	body mass index || id:ieu-b-40	TRUE	reported	igd	2	TRUE
366	rs9300422	G	A	G	A	-0.0103	-0.00995033	0.6903	NA	FALSE	FALSE	FALSE	ebi-a-GCST003156	13	98223320	0.0537493	14267	0.853131	Systemic lupus erythematosus || id:ebi-a-GCST003156	Systemic lupus erythematosus	Systemic lupus erythematosus || ||	TRUE	igd	13	98223320	0.0018	4e-09	795011	ieu-b-40	body mass index || id:ieu-b-40	TRUE	reported	igd	2	TRUE
367	rs930295	C	A	C	A	-0.0211	-0.0487902	0.8417	NA	FALSE	FALSE	FALSE	ebi-a-GCST003156	2	50233352	0.0402065	14267	0.224943	Systemic lupus erythematosus || id:ebi-a-GCST003156	Systemic lupus erythematosus	Systemic lupus erythematosus || ||	TRUE	igd	2	50233352	0.0023	1e-19	690522	ieu-b-40	body mass index || id:ieu-b-40	TRUE	reported	igd	2	TRUE
368	rs934224	T	C	T	C	0.0107	-0.0295588	0.7399	NA	FALSE	FALSE	FALSE	ebi-a-GCST003156	2	16613889	0.0327247	14267	0.366389	Systemic lupus erythematosus || id:ebi-a-GCST003156	Systemic lupus erythematosus	Systemic lupus erythematosus || ||	TRUE	igd	2	16613889	0.002	4.70002e-08	692568	ieu-b-40	body mass index || id:ieu-b-40	TRUE	reported	igd	2	TRUE
369	rs9362662	G	A	G	A	-0.0112	-0.0295588	0.5201	NA	FALSE	FALSE	FALSE	ebi-a-GCST003156	6	90296588	0.0302248	14267	0.328091	Systemic lupus erythematosus || id:ebi-a-GCST003156	Systemic lupus erythematosus	Systemic lupus erythematosus || ||	TRUE	igd	6	90296588	0.0017	1.2e-10	683953	ieu-b-40	body mass index || id:ieu-b-40	TRUE	reported	igd	2	TRUE
370	rs9367368	C	T	C	T	-0.0121	0.0392207	0.3033	NA	FALSE	FALSE	FALSE	ebi-a-GCST003156	6	13189275	0.0302697	14267	0.195076	Systemic lupus erythematosus || id:ebi-a-GCST003156	Systemic lupus erythematosus	Systemic lupus erythematosus || ||	TRUE	igd	6	13189275	0.0018	1e-11	786723	ieu-b-40	body mass index || id:ieu-b-40	TRUE	reported	igd	2	TRUE
371	rs9370261	T	C	T	C	0.0231	0.0295588	0.04601	NA	FALSE	FALSE	FALSE	ebi-a-GCST003156	6	53939516	0.0655598	14267	0.652085	Systemic lupus erythematosus || id:ebi-a-GCST003156	Systemic lupus erythematosus	Systemic lupus erythematosus || ||	TRUE	igd	6	53939516	0.0042	3.40001e-08	690051	ieu-b-40	body mass index || id:ieu-b-40	TRUE	reported	igd	2	TRUE
372	rs9375702	T	C	T	C	-0.0115	-0.0295588	0.705	NA	FALSE	FALSE	FALSE	ebi-a-GCST003156	6	130384187	0.0281139	14267	0.293078	Systemic lupus erythematosus || id:ebi-a-GCST003156	Systemic lupus erythematosus	Systemic lupus erythematosus || ||	TRUE	igd	6	130384187	0.0019	7.90005e-10	690564	ieu-b-40	body mass index || id:ieu-b-40	TRUE	reported	igd	2	TRUE
373	rs9379827	A	C	A	C	-0.0132	-0.0304592	0.2409	NA	FALSE	FALSE	FALSE	ebi-a-GCST003156	6	26153335	0.0410913	14267	0.458538	Systemic lupus erythematosus || id:ebi-a-GCST003156	Systemic lupus erythematosus	Systemic lupus erythematosus || ||	TRUE	igd	6	26153335	0.0019	6.89922e-12	795072	ieu-b-40	body mass index || id:ieu-b-40	TRUE	reported	igd	2	TRUE
374	rs9408882	A	G	A	G	-0.0093	0.0295588	0.4594	NA	FALSE	FALSE	FALSE	ebi-a-GCST003156	9	118664402	0.0297619	14267	0.320625	Systemic lupus erythematosus || id:ebi-a-GCST003156	Systemic lupus erythematosus	Systemic lupus erythematosus || ||	TRUE	igd	9	118664402	0.0016	1.29999e-08	794283	ieu-b-40	body mass index || id:ieu-b-40	TRUE	reported	igd	2	TRUE
375	rs946824	C	T	C	T	-0.0206	0.0100503	0.859	NA	FALSE	FALSE	FALSE	ebi-a-GCST003156	1	243684019	0.0584661	14267	0.863516	Systemic lupus erythematosus || id:ebi-a-GCST003156	Systemic lupus erythematosus	Systemic lupus erythematosus || ||	TRUE	igd	1	243684019	0.0026	1.10002e-15	689849	ieu-b-40	body mass index || id:ieu-b-40	TRUE	reported	igd	2	TRUE
376	rs947612	A	G	A	G	-0.0116	-0.00995033	0.7516	NA	FALSE	FALSE	FALSE	ebi-a-GCST003156	6	73738661	0.0462289	14267	0.82958	Systemic lupus erythematosus || id:ebi-a-GCST003156	Systemic lupus erythematosus	Systemic lupus erythematosus || ||	TRUE	igd	6	73738661	0.002	5.60003e-09	692596	ieu-b-40	body mass index || id:ieu-b-40	TRUE	reported	igd	2	TRUE
377	rs9478671	G	A	G	A	0.012	0.0198026	0.2087	NA	FALSE	FALSE	FALSE	ebi-a-GCST003156	6	155987825	0.0456655	14267	0.664546	Systemic lupus erythematosus || id:ebi-a-GCST003156	Systemic lupus erythematosus	Systemic lupus erythematosus || ||	TRUE	igd	6	155987825	0.0021	1.7e-08	688072	ieu-b-40	body mass index || id:ieu-b-40	TRUE	reported	igd	2	TRUE
378	rs9522285	A	G	A	G	0.0127	-0.0202027	0.4143	NA	FALSE	FALSE	FALSE	ebi-a-GCST003156	13	112230701	0.0259237	14267	0.435794	Systemic lupus erythematosus || id:ebi-a-GCST003156	Systemic lupus erythematosus	Systemic lupus erythematosus || ||	TRUE	igd	13	112230701	0.0017	2.49977e-13	690681	ieu-b-40	body mass index || id:ieu-b-40	TRUE	reported	igd	2	TRUE
379	rs9538162	C	T	C	T	-0.0156	0.00995033	0.4138	NA	FALSE	FALSE	FALSE	ebi-a-GCST003156	13	59265043	0.0408488	14267	0.807549	Systemic lupus erythematosus || id:ebi-a-GCST003156	Systemic lupus erythematosus	Systemic lupus erythematosus || ||	TRUE	igd	13	59265043	0.0018	4.79954e-19	690345	ieu-b-40	body mass index || id:ieu-b-40	TRUE	reported	igd	2	TRUE
380	rs9547153	G	A	G	A	0.0098	-0.0100503	0.3839	NA	FALSE	FALSE	FALSE	ebi-a-GCST003156	13	85903717	0.0314975	14267	0.749663	Systemic lupus erythematosus || id:ebi-a-GCST003156	Systemic lupus erythematosus	Systemic lupus erythematosus || ||	TRUE	igd	13	85903717	0.0017	8.70001e-09	775400	ieu-b-40	body mass index || id:ieu-b-40	TRUE	reported	igd	2	TRUE
381	rs9571687	A	C	A	C	-0.0129	-0.0202027	0.329	NA	FALSE	FALSE	FALSE	ebi-a-GCST003156	13	67472713	0.0366788	14267	0.58177	Systemic lupus erythematosus || id:ebi-a-GCST003156	Systemic lupus erythematosus	Systemic lupus erythematosus || ||	TRUE	igd	13	67472713	0.0018	2.80027e-12	690974	ieu-b-40	body mass index || id:ieu-b-40	TRUE	reported	igd	2	TRUE
382	rs9615905	T	C	T	C	0.011	-0.0304592	0.45	NA	FALSE	FALSE	FALSE	ebi-a-GCST003156	22	48875699	0.023241	14267	0.19	Systemic lupus erythematosus || id:ebi-a-GCST003156	Systemic lupus erythematosus	Systemic lupus erythematosus || ||	TRUE	igd	22	48875699	0.0017	2.69998e-10	690274	ieu-b-40	body mass index || id:ieu-b-40	TRUE	reported	igd	2	TRUE
383	rs962273	C	T	C	T	0.0137	-0.0198026	0.7057	NA	FALSE	FALSE	FALSE	ebi-a-GCST003156	17	46978353	0.027436	14267	0.470432	Systemic lupus erythematosus || id:ebi-a-GCST003156	Systemic lupus erythematosus	Systemic lupus erythematosus || ||	TRUE	igd	17	46978353	0.0019	2.60016e-13	692594	ieu-b-40	body mass index || id:ieu-b-40	TRUE	reported	igd	2	TRUE
384	rs9650755	G	A	G	A	0.0154	0.0582689	0.2664	NA	FALSE	FALSE	FALSE	ebi-a-GCST003156	9	96484342	0.0335968	14267	0.0828552	Systemic lupus erythematosus || id:ebi-a-GCST003156	Systemic lupus erythematosus	Systemic lupus erythematosus || ||	TRUE	igd	9	96484342	0.002	2.80027e-15	691183	ieu-b-40	body mass index || id:ieu-b-40	TRUE	reported	igd	2	TRUE
385	rs9688431	C	T	C	T	-0.0231	-0.0202027	0.06034	NA	FALSE	FALSE	FALSE	ebi-a-GCST003156	6	73922654	0.0600525	14267	0.736556	Systemic lupus erythematosus || id:ebi-a-GCST003156	Systemic lupus erythematosus	Systemic lupus erythematosus || ||	TRUE	igd	6	73922654	0.0035	2.39994e-11	789356	ieu-b-40	body mass index || id:ieu-b-40	TRUE	reported	igd	2	TRUE
386	rs977747	G	T	G	T	-0.0169	0.0304592	0.5949	NA	FALSE	FALSE	FALSE	ebi-a-GCST003156	1	47684677	0.0273406	14267	0.265251	Systemic lupus erythematosus || id:ebi-a-GCST003156	Systemic lupus erythematosus	Systemic lupus erythematosus || ||	TRUE	igd	1	47684677	0.0017	1.29987e-24	793546	ieu-b-40	body mass index || id:ieu-b-40	TRUE	reported	igd	2	TRUE
387	rs9783858	T	C	T	C	0.0091	0.0202027	0.5191	NA	FALSE	FALSE	FALSE	ebi-a-GCST003156	18	42534584	0.0287539	14267	0.4823	Systemic lupus erythematosus || id:ebi-a-GCST003156	Systemic lupus erythematosus	Systemic lupus erythematosus || ||	TRUE	igd	18	42534584	0.0017	3.29997e-08	770874	ieu-b-40	body mass index || id:ieu-b-40	TRUE	reported	igd	2	TRUE
388	rs9806742	A	G	A	G	0.0208	-0.0392207	0.8826	NA	FALSE	FALSE	FALSE	ebi-a-GCST003156	15	73051219	0.0456404	14267	0.390152	Systemic lupus erythematosus || id:ebi-a-GCST003156	Systemic lupus erythematosus	Systemic lupus erythematosus || ||	TRUE	igd	15	73051219	0.0026	1.39991e-15	692509	ieu-b-40	body mass index || id:ieu-b-40	TRUE	reported	igd	2	TRUE
389	rs9845966	G	T	G	T	-0.0105	0.0725707	0.5479	NA	FALSE	FALSE	FALSE	ebi-a-GCST003156	3	13433158	0.0320957	14267	0.0237547	Systemic lupus erythematosus || id:ebi-a-GCST003156	Systemic lupus erythematosus	Systemic lupus erythematosus || ||	TRUE	igd	3	13433158	0.0017	2.5e-10	778076	ieu-b-40	body mass index || id:ieu-b-40	TRUE	reported	igd	2	TRUE
390	rs987237	G	A	G	A	0.0409	0.00995033	0.1803	NA	FALSE	FALSE	FALSE	ebi-a-GCST003156	6	50803050	0.0250039	14267	0.690666	Systemic lupus erythematosus || id:ebi-a-GCST003156	Systemic lupus erythematosus	Systemic lupus erythematosus || ||	TRUE	igd	6	50803050	0.0021	9.30037e-84	795612	ieu-b-40	body mass index || id:ieu-b-40	TRUE	reported	igd	2	TRUE
391	rs9926784	C	T	C	T	-0.0258	0.0392207	0.1822	NA	FALSE	FALSE	FALSE	ebi-a-GCST003156	16	19941968	0.0384892	14267	0.3082	Systemic lupus erythematosus || id:ebi-a-GCST003156	Systemic lupus erythematosus	Systemic lupus erythematosus || ||	TRUE	igd	16	19941968	0.0021	9.8992e-35	789617	ieu-b-40	body mass index || id:ieu-b-40	TRUE	reported	igd	2	TRUE
392	rs9927848	A	C	A	C	-0.0122	-0.0295588	0.7326	NA	FALSE	FALSE	FALSE	ebi-a-GCST003156	16	23833071	0.0363942	14267	0.416686	Systemic lupus erythematosus || id:ebi-a-GCST003156	Systemic lupus erythematosus	Systemic lupus erythematosus || ||	TRUE	igd	16	23833071	0.002	6.4e-10	687060	ieu-b-40	body mass index || id:ieu-b-40	TRUE	reported	igd	2	TRUE
393	rs998732	G	A	G	A	-0.0171	0.076961	0.1578	NA	FALSE	FALSE	FALSE	ebi-a-GCST003156	19	19378671	0.0346567	14267	0.0263736	Systemic lupus erythematosus || id:ebi-a-GCST003156	Systemic lupus erythematosus	Systemic lupus erythematosus || ||	TRUE	igd	19	19378671	0.0022	1.99986e-14	793852	ieu-b-40	body mass index || id:ieu-b-40	TRUE	reported	igd	2	TRUE
394	rs9989141	T	C	T	C	0.0162	0.040822	0.6387	NA	FALSE	FALSE	FALSE	ebi-a-GCST003156	14	94006257	0.0280418	14267	0.145461	Systemic lupus erythematosus || id:ebi-a-GCST003156	Systemic lupus erythematosus	Systemic lupus erythematosus || ||	TRUE	igd	14	94006257	0.0017	3.59998e-21	752768	ieu-b-40	body mass index || id:ieu-b-40	TRUE	reported	igd	2	TRUE
395	rs999889	A	G	A	G	-0.0108	0.00995033	0.2818	NA	FALSE	FALSE	FALSE	ebi-a-GCST003156	10	84279949	0.0292536	14267	0.733751	Systemic lupus erythematosus || id:ebi-a-GCST003156	Systemic lupus erythematosus	Systemic lupus erythematosus || ||	TRUE	igd	10	84279949	0.0019	1.40001e-08	690572	ieu-b-40	body mass index || id:ieu-b-40	TRUE	reported	igd	2	TRUE

## Sheet: Supplementary Table 6
Supplementary Table 6. F statistic (forward direction)
No.	id.exposure	exposure	id.outcome	outcome	SNP	F statistic
1	ieu-b-40	body mass index || id:ieu-b-40	ebi-a-GCST003156	Systemic lupus erythematosus || id:ebi-a-GCST003156	rs10009336	40.4959
2	ieu-b-40	body mass index || id:ieu-b-40	ebi-a-GCST003156	Systemic lupus erythematosus || id:ebi-a-GCST003156	rs1006896	75.1111
3	ieu-b-40	body mass index || id:ieu-b-40	ebi-a-GCST003156	Systemic lupus erythematosus || id:ebi-a-GCST003156	rs10132280	153.485
4	ieu-b-40	body mass index || id:ieu-b-40	ebi-a-GCST003156	Systemic lupus erythematosus || id:ebi-a-GCST003156	rs10169594	45.1883
5	ieu-b-40	body mass index || id:ieu-b-40	ebi-a-GCST003156	Systemic lupus erythematosus || id:ebi-a-GCST003156	rs10182181	412.598
6	ieu-b-40	body mass index || id:ieu-b-40	ebi-a-GCST003156	Systemic lupus erythematosus || id:ebi-a-GCST003156	rs10192119	56.9339
7	ieu-b-40	body mass index || id:ieu-b-40	ebi-a-GCST003156	Systemic lupus erythematosus || id:ebi-a-GCST003156	rs10197031	76.3324
8	ieu-b-40	body mass index || id:ieu-b-40	ebi-a-GCST003156	Systemic lupus erythematosus || id:ebi-a-GCST003156	rs10243319	35.3364
9	ieu-b-40	body mass index || id:ieu-b-40	ebi-a-GCST003156	Systemic lupus erythematosus || id:ebi-a-GCST003156	rs10247983	37.0992
10	ieu-b-40	body mass index || id:ieu-b-40	ebi-a-GCST003156	Systemic lupus erythematosus || id:ebi-a-GCST003156	rs10248136	32.5571
11	ieu-b-40	body mass index || id:ieu-b-40	ebi-a-GCST003156	Systemic lupus erythematosus || id:ebi-a-GCST003156	rs10269783	61.2076
12	ieu-b-40	body mass index || id:ieu-b-40	ebi-a-GCST003156	Systemic lupus erythematosus || id:ebi-a-GCST003156	rs10408324	42.5928
13	ieu-b-40	body mass index || id:ieu-b-40	ebi-a-GCST003156	Systemic lupus erythematosus || id:ebi-a-GCST003156	rs10478110	34.6021
14	ieu-b-40	body mass index || id:ieu-b-40	ebi-a-GCST003156	Systemic lupus erythematosus || id:ebi-a-GCST003156	rs10510419	59.2231
15	ieu-b-40	body mass index || id:ieu-b-40	ebi-a-GCST003156	Systemic lupus erythematosus || id:ebi-a-GCST003156	rs10518694	34.1056
16	ieu-b-40	body mass index || id:ieu-b-40	ebi-a-GCST003156	Systemic lupus erythematosus || id:ebi-a-GCST003156	rs1064213	49.827
17	ieu-b-40	body mass index || id:ieu-b-40	ebi-a-GCST003156	Systemic lupus erythematosus || id:ebi-a-GCST003156	rs10733051	36.7539
18	ieu-b-40	body mass index || id:ieu-b-40	ebi-a-GCST003156	Systemic lupus erythematosus || id:ebi-a-GCST003156	rs10742752	53.2042
19	ieu-b-40	body mass index || id:ieu-b-40	ebi-a-GCST003156	Systemic lupus erythematosus || id:ebi-a-GCST003156	rs10747488	37.8225
20	ieu-b-40	body mass index || id:ieu-b-40	ebi-a-GCST003156	Systemic lupus erythematosus || id:ebi-a-GCST003156	rs10750215	40.3599
21	ieu-b-40	body mass index || id:ieu-b-40	ebi-a-GCST003156	Systemic lupus erythematosus || id:ebi-a-GCST003156	rs1075901	57.1914
22	ieu-b-40	body mass index || id:ieu-b-40	ebi-a-GCST003156	Systemic lupus erythematosus || id:ebi-a-GCST003156	rs10768994	44.9689
23	ieu-b-40	body mass index || id:ieu-b-40	ebi-a-GCST003156	Systemic lupus erythematosus || id:ebi-a-GCST003156	rs10811871	36
24	ieu-b-40	body mass index || id:ieu-b-40	ebi-a-GCST003156	Systemic lupus erythematosus || id:ebi-a-GCST003156	rs10867256	48.1799
25	ieu-b-40	body mass index || id:ieu-b-40	ebi-a-GCST003156	Systemic lupus erythematosus || id:ebi-a-GCST003156	rs10878946	55.072
26	ieu-b-40	body mass index || id:ieu-b-40	ebi-a-GCST003156	Systemic lupus erythematosus || id:ebi-a-GCST003156	rs10914462	43.4048
27	ieu-b-40	body mass index || id:ieu-b-40	ebi-a-GCST003156	Systemic lupus erythematosus || id:ebi-a-GCST003156	rs10915840	38.5706
28	ieu-b-40	body mass index || id:ieu-b-40	ebi-a-GCST003156	Systemic lupus erythematosus || id:ebi-a-GCST003156	rs10920678	93.8477
29	ieu-b-40	body mass index || id:ieu-b-40	ebi-a-GCST003156	Systemic lupus erythematosus || id:ebi-a-GCST003156	rs10938397	410.062
30	ieu-b-40	body mass index || id:ieu-b-40	ebi-a-GCST003156	Systemic lupus erythematosus || id:ebi-a-GCST003156	rs10942267	67.4127
31	ieu-b-40	body mass index || id:ieu-b-40	ebi-a-GCST003156	Systemic lupus erythematosus || id:ebi-a-GCST003156	rs10953740	81
32	ieu-b-40	body mass index || id:ieu-b-40	ebi-a-GCST003156	Systemic lupus erythematosus || id:ebi-a-GCST003156	rs10968114	44.1834
33	ieu-b-40	body mass index || id:ieu-b-40	ebi-a-GCST003156	Systemic lupus erythematosus || id:ebi-a-GCST003156	rs10971709	39.5102
34	ieu-b-40	body mass index || id:ieu-b-40	ebi-a-GCST003156	Systemic lupus erythematosus || id:ebi-a-GCST003156	rs11030618	41.8685
35	ieu-b-40	body mass index || id:ieu-b-40	ebi-a-GCST003156	Systemic lupus erythematosus || id:ebi-a-GCST003156	rs11066188	49.827
36	ieu-b-40	body mass index || id:ieu-b-40	ebi-a-GCST003156	Systemic lupus erythematosus || id:ebi-a-GCST003156	rs11084553	76.5625
37	ieu-b-40	body mass index || id:ieu-b-40	ebi-a-GCST003156	Systemic lupus erythematosus || id:ebi-a-GCST003156	rs11118308	39.8477
38	ieu-b-40	body mass index || id:ieu-b-40	ebi-a-GCST003156	Systemic lupus erythematosus || id:ebi-a-GCST003156	rs1112613	33.4386
39	ieu-b-40	body mass index || id:ieu-b-40	ebi-a-GCST003156	Systemic lupus erythematosus || id:ebi-a-GCST003156	rs11150911	54.5957
40	ieu-b-40	body mass index || id:ieu-b-40	ebi-a-GCST003156	Systemic lupus erythematosus || id:ebi-a-GCST003156	rs11165643	146.837
41	ieu-b-40	body mass index || id:ieu-b-40	ebi-a-GCST003156	Systemic lupus erythematosus || id:ebi-a-GCST003156	rs11173522	37.1519
42	ieu-b-40	body mass index || id:ieu-b-40	ebi-a-GCST003156	Systemic lupus erythematosus || id:ebi-a-GCST003156	rs11185111	46.097
43	ieu-b-40	body mass index || id:ieu-b-40	ebi-a-GCST003156	Systemic lupus erythematosus || id:ebi-a-GCST003156	rs11251352	36.6698
44	ieu-b-40	body mass index || id:ieu-b-40	ebi-a-GCST003156	Systemic lupus erythematosus || id:ebi-a-GCST003156	rs11496125	98.827
45	ieu-b-40	body mass index || id:ieu-b-40	ebi-a-GCST003156	Systemic lupus erythematosus || id:ebi-a-GCST003156	rs11538	34.4518
46	ieu-b-40	body mass index || id:ieu-b-40	ebi-a-GCST003156	Systemic lupus erythematosus || id:ebi-a-GCST003156	rs1158805	57.929
47	ieu-b-40	body mass index || id:ieu-b-40	ebi-a-GCST003156	Systemic lupus erythematosus || id:ebi-a-GCST003156	rs11609659	59.29
48	ieu-b-40	body mass index || id:ieu-b-40	ebi-a-GCST003156	Systemic lupus erythematosus || id:ebi-a-GCST003156	rs11611246	144
49	ieu-b-40	body mass index || id:ieu-b-40	ebi-a-GCST003156	Systemic lupus erythematosus || id:ebi-a-GCST003156	rs11615578	42.25
50	ieu-b-40	body mass index || id:ieu-b-40	ebi-a-GCST003156	Systemic lupus erythematosus || id:ebi-a-GCST003156	rs11656076	45.7234
51	ieu-b-40	body mass index || id:ieu-b-40	ebi-a-GCST003156	Systemic lupus erythematosus || id:ebi-a-GCST003156	rs11672660	262.132
52	ieu-b-40	body mass index || id:ieu-b-40	ebi-a-GCST003156	Systemic lupus erythematosus || id:ebi-a-GCST003156	rs11713193	197.651
53	ieu-b-40	body mass index || id:ieu-b-40	ebi-a-GCST003156	Systemic lupus erythematosus || id:ebi-a-GCST003156	rs11738695	32.5571
54	ieu-b-40	body mass index || id:ieu-b-40	ebi-a-GCST003156	Systemic lupus erythematosus || id:ebi-a-GCST003156	rs11739877	42.25
55	ieu-b-40	body mass index || id:ieu-b-40	ebi-a-GCST003156	Systemic lupus erythematosus || id:ebi-a-GCST003156	rs11781699	39.5102
56	ieu-b-40	body mass index || id:ieu-b-40	ebi-a-GCST003156	Systemic lupus erythematosus || id:ebi-a-GCST003156	rs11855853	52.5625
57	ieu-b-40	body mass index || id:ieu-b-40	ebi-a-GCST003156	Systemic lupus erythematosus || id:ebi-a-GCST003156	rs1187352	43.7068
58	ieu-b-40	body mass index || id:ieu-b-40	ebi-a-GCST003156	Systemic lupus erythematosus || id:ebi-a-GCST003156	rs11880870	123.602
59	ieu-b-40	body mass index || id:ieu-b-40	ebi-a-GCST003156	Systemic lupus erythematosus || id:ebi-a-GCST003156	rs11889536	62.0156
60	ieu-b-40	body mass index || id:ieu-b-40	ebi-a-GCST003156	Systemic lupus erythematosus || id:ebi-a-GCST003156	rs11908637	32.6531
61	ieu-b-40	body mass index || id:ieu-b-40	ebi-a-GCST003156	Systemic lupus erythematosus || id:ebi-a-GCST003156	rs11951673	52.3495
62	ieu-b-40	body mass index || id:ieu-b-40	ebi-a-GCST003156	Systemic lupus erythematosus || id:ebi-a-GCST003156	rs12033257	65.7901
63	ieu-b-40	body mass index || id:ieu-b-40	ebi-a-GCST003156	Systemic lupus erythematosus || id:ebi-a-GCST003156	rs12041258	53.29
64	ieu-b-40	body mass index || id:ieu-b-40	ebi-a-GCST003156	Systemic lupus erythematosus || id:ebi-a-GCST003156	rs12044597	79.8789
65	ieu-b-40	body mass index || id:ieu-b-40	ebi-a-GCST003156	Systemic lupus erythematosus || id:ebi-a-GCST003156	rs12049202	119.008
66	ieu-b-40	body mass index || id:ieu-b-40	ebi-a-GCST003156	Systemic lupus erythematosus || id:ebi-a-GCST003156	rs12098284	46.8698
67	ieu-b-40	body mass index || id:ieu-b-40	ebi-a-GCST003156	Systemic lupus erythematosus || id:ebi-a-GCST003156	rs1218822	97.6609
68	ieu-b-40	body mass index || id:ieu-b-40	ebi-a-GCST003156	Systemic lupus erythematosus || id:ebi-a-GCST003156	rs12299814	61.6225
69	ieu-b-40	body mass index || id:ieu-b-40	ebi-a-GCST003156	Systemic lupus erythematosus || id:ebi-a-GCST003156	rs12328930	33.2318
70	ieu-b-40	body mass index || id:ieu-b-40	ebi-a-GCST003156	Systemic lupus erythematosus || id:ebi-a-GCST003156	rs12334877	42.843
71	ieu-b-40	body mass index || id:ieu-b-40	ebi-a-GCST003156	Systemic lupus erythematosus || id:ebi-a-GCST003156	rs12364470	65.4628
72	ieu-b-40	body mass index || id:ieu-b-40	ebi-a-GCST003156	Systemic lupus erythematosus || id:ebi-a-GCST003156	rs12369179	134.111
73	ieu-b-40	body mass index || id:ieu-b-40	ebi-a-GCST003156	Systemic lupus erythematosus || id:ebi-a-GCST003156	rs12416812	48.1289
74	ieu-b-40	body mass index || id:ieu-b-40	ebi-a-GCST003156	Systemic lupus erythematosus || id:ebi-a-GCST003156	rs1241986	33.5434
75	ieu-b-40	body mass index || id:ieu-b-40	ebi-a-GCST003156	Systemic lupus erythematosus || id:ebi-a-GCST003156	rs12429545	159.77
76	ieu-b-40	body mass index || id:ieu-b-40	ebi-a-GCST003156	Systemic lupus erythematosus || id:ebi-a-GCST003156	rs12448257	84.64
77	ieu-b-40	body mass index || id:ieu-b-40	ebi-a-GCST003156	Systemic lupus erythematosus || id:ebi-a-GCST003156	rs12564992	56.8284
78	ieu-b-40	body mass index || id:ieu-b-40	ebi-a-GCST003156	Systemic lupus erythematosus || id:ebi-a-GCST003156	rs12593036	65.6953
79	ieu-b-40	body mass index || id:ieu-b-40	ebi-a-GCST003156	Systemic lupus erythematosus || id:ebi-a-GCST003156	rs12602912	70.2404
80	ieu-b-40	body mass index || id:ieu-b-40	ebi-a-GCST003156	Systemic lupus erythematosus || id:ebi-a-GCST003156	rs1260326	38.1488
81	ieu-b-40	body mass index || id:ieu-b-40	ebi-a-GCST003156	Systemic lupus erythematosus || id:ebi-a-GCST003156	rs12629015	34.4518
82	ieu-b-40	body mass index || id:ieu-b-40	ebi-a-GCST003156	Systemic lupus erythematosus || id:ebi-a-GCST003156	rs1266874	60.4938
83	ieu-b-40	body mass index || id:ieu-b-40	ebi-a-GCST003156	Systemic lupus erythematosus || id:ebi-a-GCST003156	rs1268065	36
84	ieu-b-40	body mass index || id:ieu-b-40	ebi-a-GCST003156	Systemic lupus erythematosus || id:ebi-a-GCST003156	rs12762034	56.25
85	ieu-b-40	body mass index || id:ieu-b-40	ebi-a-GCST003156	Systemic lupus erythematosus || id:ebi-a-GCST003156	rs12888545	46.24
86	ieu-b-40	body mass index || id:ieu-b-40	ebi-a-GCST003156	Systemic lupus erythematosus || id:ebi-a-GCST003156	rs12888955	97.7901
87	ieu-b-40	body mass index || id:ieu-b-40	ebi-a-GCST003156	Systemic lupus erythematosus || id:ebi-a-GCST003156	rs12914489	40.2737
88	ieu-b-40	body mass index || id:ieu-b-40	ebi-a-GCST003156	Systemic lupus erythematosus || id:ebi-a-GCST003156	rs12933482	44.1276
89	ieu-b-40	body mass index || id:ieu-b-40	ebi-a-GCST003156	Systemic lupus erythematosus || id:ebi-a-GCST003156	rs12936083	53.5208
90	ieu-b-40	body mass index || id:ieu-b-40	ebi-a-GCST003156	Systemic lupus erythematosus || id:ebi-a-GCST003156	rs12939549	126.562
91	ieu-b-40	body mass index || id:ieu-b-40	ebi-a-GCST003156	Systemic lupus erythematosus || id:ebi-a-GCST003156	rs1296328	98.892
92	ieu-b-40	body mass index || id:ieu-b-40	ebi-a-GCST003156	Systemic lupus erythematosus || id:ebi-a-GCST003156	rs12981256	62.2346
93	ieu-b-40	body mass index || id:ieu-b-40	ebi-a-GCST003156	Systemic lupus erythematosus || id:ebi-a-GCST003156	rs13021737	747.111
94	ieu-b-40	body mass index || id:ieu-b-40	ebi-a-GCST003156	Systemic lupus erythematosus || id:ebi-a-GCST003156	rs13069244	34.1494
95	ieu-b-40	body mass index || id:ieu-b-40	ebi-a-GCST003156	Systemic lupus erythematosus || id:ebi-a-GCST003156	rs13107325	215.723
96	ieu-b-40	body mass index || id:ieu-b-40	ebi-a-GCST003156	Systemic lupus erythematosus || id:ebi-a-GCST003156	rs13110266	47.3668
97	ieu-b-40	body mass index || id:ieu-b-40	ebi-a-GCST003156	Systemic lupus erythematosus || id:ebi-a-GCST003156	rs13132853	62.2346
98	ieu-b-40	body mass index || id:ieu-b-40	ebi-a-GCST003156	Systemic lupus erythematosus || id:ebi-a-GCST003156	rs13174863	69.6862
99	ieu-b-40	body mass index || id:ieu-b-40	ebi-a-GCST003156	Systemic lupus erythematosus || id:ebi-a-GCST003156	rs13184896	69.0977
100	ieu-b-40	body mass index || id:ieu-b-40	ebi-a-GCST003156	Systemic lupus erythematosus || id:ebi-a-GCST003156	rs13191362	89.1136
101	ieu-b-40	body mass index || id:ieu-b-40	ebi-a-GCST003156	Systemic lupus erythematosus || id:ebi-a-GCST003156	rs1320903	144
102	ieu-b-40	body mass index || id:ieu-b-40	ebi-a-GCST003156	Systemic lupus erythematosus || id:ebi-a-GCST003156	rs1321432	124.694
103	ieu-b-40	body mass index || id:ieu-b-40	ebi-a-GCST003156	Systemic lupus erythematosus || id:ebi-a-GCST003156	rs13250058	38.716
104	ieu-b-40	body mass index || id:ieu-b-40	ebi-a-GCST003156	Systemic lupus erythematosus || id:ebi-a-GCST003156	rs13263601	73.1975
105	ieu-b-40	body mass index || id:ieu-b-40	ebi-a-GCST003156	Systemic lupus erythematosus || id:ebi-a-GCST003156	rs13287131	37.8225
106	ieu-b-40	body mass index || id:ieu-b-40	ebi-a-GCST003156	Systemic lupus erythematosus || id:ebi-a-GCST003156	rs13329567	214.623
107	ieu-b-40	body mass index || id:ieu-b-40	ebi-a-GCST003156	Systemic lupus erythematosus || id:ebi-a-GCST003156	rs1365466	51.9917
108	ieu-b-40	body mass index || id:ieu-b-40	ebi-a-GCST003156	Systemic lupus erythematosus || id:ebi-a-GCST003156	rs1371108	43.7068
109	ieu-b-40	body mass index || id:ieu-b-40	ebi-a-GCST003156	Systemic lupus erythematosus || id:ebi-a-GCST003156	rs1409818	48.0392
110	ieu-b-40	body mass index || id:ieu-b-40	ebi-a-GCST003156	Systemic lupus erythematosus || id:ebi-a-GCST003156	rs1421334	48.2253
111	ieu-b-40	body mass index || id:ieu-b-40	ebi-a-GCST003156	Systemic lupus erythematosus || id:ebi-a-GCST003156	rs1430387	44.9689
112	ieu-b-40	body mass index || id:ieu-b-40	ebi-a-GCST003156	Systemic lupus erythematosus || id:ebi-a-GCST003156	rs1431659	106.416
113	ieu-b-40	body mass index || id:ieu-b-40	ebi-a-GCST003156	Systemic lupus erythematosus || id:ebi-a-GCST003156	rs1445652	31.2583
114	ieu-b-40	body mass index || id:ieu-b-40	ebi-a-GCST003156	Systemic lupus erythematosus || id:ebi-a-GCST003156	rs1452075	61.3611
115	ieu-b-40	body mass index || id:ieu-b-40	ebi-a-GCST003156	Systemic lupus erythematosus || id:ebi-a-GCST003156	rs1465900	39.0625
116	ieu-b-40	body mass index || id:ieu-b-40	ebi-a-GCST003156	Systemic lupus erythematosus || id:ebi-a-GCST003156	rs1472169	59.6327
117	ieu-b-40	body mass index || id:ieu-b-40	ebi-a-GCST003156	Systemic lupus erythematosus || id:ebi-a-GCST003156	rs1476322	35.2976
118	ieu-b-40	body mass index || id:ieu-b-40	ebi-a-GCST003156	Systemic lupus erythematosus || id:ebi-a-GCST003156	rs1477199	90.25
119	ieu-b-40	body mass index || id:ieu-b-40	ebi-a-GCST003156	Systemic lupus erythematosus || id:ebi-a-GCST003156	rs1492767	34.5156
120	ieu-b-40	body mass index || id:ieu-b-40	ebi-a-GCST003156	Systemic lupus erythematosus || id:ebi-a-GCST003156	rs1503526	67.8201
121	ieu-b-40	body mass index || id:ieu-b-40	ebi-a-GCST003156	Systemic lupus erythematosus || id:ebi-a-GCST003156	rs1522569	55.5702
122	ieu-b-40	body mass index || id:ieu-b-40	ebi-a-GCST003156	Systemic lupus erythematosus || id:ebi-a-GCST003156	rs1528435	93.0657
123	ieu-b-40	body mass index || id:ieu-b-40	ebi-a-GCST003156	Systemic lupus erythematosus || id:ebi-a-GCST003156	rs1538247	32.3102
124	ieu-b-40	body mass index || id:ieu-b-40	ebi-a-GCST003156	Systemic lupus erythematosus || id:ebi-a-GCST003156	rs1552893	43.9778
125	ieu-b-40	body mass index || id:ieu-b-40	ebi-a-GCST003156	Systemic lupus erythematosus || id:ebi-a-GCST003156	rs1656377	33.9135
126	ieu-b-40	body mass index || id:ieu-b-40	ebi-a-GCST003156	Systemic lupus erythematosus || id:ebi-a-GCST003156	rs1681740	40.8179
127	ieu-b-40	body mass index || id:ieu-b-40	ebi-a-GCST003156	Systemic lupus erythematosus || id:ebi-a-GCST003156	rs16851483	111.152
128	ieu-b-40	body mass index || id:ieu-b-40	ebi-a-GCST003156	Systemic lupus erythematosus || id:ebi-a-GCST003156	rs16871902	54.0657
129	ieu-b-40	body mass index || id:ieu-b-40	ebi-a-GCST003156	Systemic lupus erythematosus || id:ebi-a-GCST003156	rs16903285	162.072
130	ieu-b-40	body mass index || id:ieu-b-40	ebi-a-GCST003156	Systemic lupus erythematosus || id:ebi-a-GCST003156	rs16953563	44.89
131	ieu-b-40	body mass index || id:ieu-b-40	ebi-a-GCST003156	Systemic lupus erythematosus || id:ebi-a-GCST003156	rs17001561	43.1021
132	ieu-b-40	body mass index || id:ieu-b-40	ebi-a-GCST003156	Systemic lupus erythematosus || id:ebi-a-GCST003156	rs17014375	47.3344
133	ieu-b-40	body mass index || id:ieu-b-40	ebi-a-GCST003156	Systemic lupus erythematosus || id:ebi-a-GCST003156	rs17033117	38.7789
134	ieu-b-40	body mass index || id:ieu-b-40	ebi-a-GCST003156	Systemic lupus erythematosus || id:ebi-a-GCST003156	rs17113297	62.4853
135	ieu-b-40	body mass index || id:ieu-b-40	ebi-a-GCST003156	Systemic lupus erythematosus || id:ebi-a-GCST003156	rs17119937	34.679
136	ieu-b-40	body mass index || id:ieu-b-40	ebi-a-GCST003156	Systemic lupus erythematosus || id:ebi-a-GCST003156	rs17203016	56.25
137	ieu-b-40	body mass index || id:ieu-b-40	ebi-a-GCST003156	Systemic lupus erythematosus || id:ebi-a-GCST003156	rs17238110	49.8436
138	ieu-b-40	body mass index || id:ieu-b-40	ebi-a-GCST003156	Systemic lupus erythematosus || id:ebi-a-GCST003156	rs17311369	29.9612
139	ieu-b-40	body mass index || id:ieu-b-40	ebi-a-GCST003156	Systemic lupus erythematosus || id:ebi-a-GCST003156	rs17399237	57.5813
140	ieu-b-40	body mass index || id:ieu-b-40	ebi-a-GCST003156	Systemic lupus erythematosus || id:ebi-a-GCST003156	rs17405819	142.67
141	ieu-b-40	body mass index || id:ieu-b-40	ebi-a-GCST003156	Systemic lupus erythematosus || id:ebi-a-GCST003156	rs17424296	36
142	ieu-b-40	body mass index || id:ieu-b-40	ebi-a-GCST003156	Systemic lupus erythematosus || id:ebi-a-GCST003156	rs17425707	35.5727
143	ieu-b-40	body mass index || id:ieu-b-40	ebi-a-GCST003156	Systemic lupus erythematosus || id:ebi-a-GCST003156	rs17446257	34.6287
144	ieu-b-40	body mass index || id:ieu-b-40	ebi-a-GCST003156	Systemic lupus erythematosus || id:ebi-a-GCST003156	rs17513613	106.778
145	ieu-b-40	body mass index || id:ieu-b-40	ebi-a-GCST003156	Systemic lupus erythematosus || id:ebi-a-GCST003156	rs17535749	30.8642
146	ieu-b-40	body mass index || id:ieu-b-40	ebi-a-GCST003156	Systemic lupus erythematosus || id:ebi-a-GCST003156	rs17551974	41.0764
147	ieu-b-40	body mass index || id:ieu-b-40	ebi-a-GCST003156	Systemic lupus erythematosus || id:ebi-a-GCST003156	rs17636031	70.9141
148	ieu-b-40	body mass index || id:ieu-b-40	ebi-a-GCST003156	Systemic lupus erythematosus || id:ebi-a-GCST003156	rs17663412	33.8121
149	ieu-b-40	body mass index || id:ieu-b-40	ebi-a-GCST003156	Systemic lupus erythematosus || id:ebi-a-GCST003156	rs17710386	49
150	ieu-b-40	body mass index || id:ieu-b-40	ebi-a-GCST003156	Systemic lupus erythematosus || id:ebi-a-GCST003156	rs17724992	92.7673
151	ieu-b-40	body mass index || id:ieu-b-40	ebi-a-GCST003156	Systemic lupus erythematosus || id:ebi-a-GCST003156	rs17789218	46.8144
152	ieu-b-40	body mass index || id:ieu-b-40	ebi-a-GCST003156	Systemic lupus erythematosus || id:ebi-a-GCST003156	rs17806379	137.529
153	ieu-b-40	body mass index || id:ieu-b-40	ebi-a-GCST003156	Systemic lupus erythematosus || id:ebi-a-GCST003156	rs1804528	29.7025
154	ieu-b-40	body mass index || id:ieu-b-40	ebi-a-GCST003156	Systemic lupus erythematosus || id:ebi-a-GCST003156	rs1836303	41.5309
155	ieu-b-40	body mass index || id:ieu-b-40	ebi-a-GCST003156	Systemic lupus erythematosus || id:ebi-a-GCST003156	rs1843328	33.9135
156	ieu-b-40	body mass index || id:ieu-b-40	ebi-a-GCST003156	Systemic lupus erythematosus || id:ebi-a-GCST003156	rs1863652	40.8179
157	ieu-b-40	body mass index || id:ieu-b-40	ebi-a-GCST003156	Systemic lupus erythematosus || id:ebi-a-GCST003156	rs1884389	36.7093
158	ieu-b-40	body mass index || id:ieu-b-40	ebi-a-GCST003156	Systemic lupus erythematosus || id:ebi-a-GCST003156	rs1885728	32.3102
159	ieu-b-40	body mass index || id:ieu-b-40	ebi-a-GCST003156	Systemic lupus erythematosus || id:ebi-a-GCST003156	rs1927790	85.5625
160	ieu-b-40	body mass index || id:ieu-b-40	ebi-a-GCST003156	Systemic lupus erythematosus || id:ebi-a-GCST003156	rs1928295	77.6602
161	ieu-b-40	body mass index || id:ieu-b-40	ebi-a-GCST003156	Systemic lupus erythematosus || id:ebi-a-GCST003156	rs1948080	57.929
162	ieu-b-40	body mass index || id:ieu-b-40	ebi-a-GCST003156	Systemic lupus erythematosus || id:ebi-a-GCST003156	rs1982441	45.3033
163	ieu-b-40	body mass index || id:ieu-b-40	ebi-a-GCST003156	Systemic lupus erythematosus || id:ebi-a-GCST003156	rs1982725	32.5571
164	ieu-b-40	body mass index || id:ieu-b-40	ebi-a-GCST003156	Systemic lupus erythematosus || id:ebi-a-GCST003156	rs1993709	248.438
165	ieu-b-40	body mass index || id:ieu-b-40	ebi-a-GCST003156	Systemic lupus erythematosus || id:ebi-a-GCST003156	rs2007231	33.3827
166	ieu-b-40	body mass index || id:ieu-b-40	ebi-a-GCST003156	Systemic lupus erythematosus || id:ebi-a-GCST003156	rs200810	64
167	ieu-b-40	body mass index || id:ieu-b-40	ebi-a-GCST003156	Systemic lupus erythematosus || id:ebi-a-GCST003156	rs2009416	45.1883
168	ieu-b-40	body mass index || id:ieu-b-40	ebi-a-GCST003156	Systemic lupus erythematosus || id:ebi-a-GCST003156	rs2033529	129.707
169	ieu-b-40	body mass index || id:ieu-b-40	ebi-a-GCST003156	Systemic lupus erythematosus || id:ebi-a-GCST003156	rs2051559	45.8225
170	ieu-b-40	body mass index || id:ieu-b-40	ebi-a-GCST003156	Systemic lupus erythematosus || id:ebi-a-GCST003156	rs2065418	85.0494
171	ieu-b-40	body mass index || id:ieu-b-40	ebi-a-GCST003156	Systemic lupus erythematosus || id:ebi-a-GCST003156	rs208015	109.633
172	ieu-b-40	body mass index || id:ieu-b-40	ebi-a-GCST003156	Systemic lupus erythematosus || id:ebi-a-GCST003156	rs2143253	52.284
173	ieu-b-40	body mass index || id:ieu-b-40	ebi-a-GCST003156	Systemic lupus erythematosus || id:ebi-a-GCST003156	rs215634	71.3086
174	ieu-b-40	body mass index || id:ieu-b-40	ebi-a-GCST003156	Systemic lupus erythematosus || id:ebi-a-GCST003156	rs2162524	74.1512
175	ieu-b-40	body mass index || id:ieu-b-40	ebi-a-GCST003156	Systemic lupus erythematosus || id:ebi-a-GCST003156	rs217671	57.4404
176	ieu-b-40	body mass index || id:ieu-b-40	ebi-a-GCST003156	Systemic lupus erythematosus || id:ebi-a-GCST003156	rs2228213	66.8547
177	ieu-b-40	body mass index || id:ieu-b-40	ebi-a-GCST003156	Systemic lupus erythematosus || id:ebi-a-GCST003156	rs2235564	52.966
178	ieu-b-40	body mass index || id:ieu-b-40	ebi-a-GCST003156	Systemic lupus erythematosus || id:ebi-a-GCST003156	rs2246012	51.5785
179	ieu-b-40	body mass index || id:ieu-b-40	ebi-a-GCST003156	Systemic lupus erythematosus || id:ebi-a-GCST003156	rs226000	29.2583
180	ieu-b-40	body mass index || id:ieu-b-40	ebi-a-GCST003156	Systemic lupus erythematosus || id:ebi-a-GCST003156	rs2283093	36.5737
181	ieu-b-40	body mass index || id:ieu-b-40	ebi-a-GCST003156	Systemic lupus erythematosus || id:ebi-a-GCST003156	rs2285178	34.7479
182	ieu-b-40	body mass index || id:ieu-b-40	ebi-a-GCST003156	Systemic lupus erythematosus || id:ebi-a-GCST003156	rs2307111	274.316
183	ieu-b-40	body mass index || id:ieu-b-40	ebi-a-GCST003156	Systemic lupus erythematosus || id:ebi-a-GCST003156	rs2317299	38.8789
184	ieu-b-40	body mass index || id:ieu-b-40	ebi-a-GCST003156	Systemic lupus erythematosus || id:ebi-a-GCST003156	rs2325036	113.36
185	ieu-b-40	body mass index || id:ieu-b-40	ebi-a-GCST003156	Systemic lupus erythematosus || id:ebi-a-GCST003156	rs2361988	60.0625
186	ieu-b-40	body mass index || id:ieu-b-40	ebi-a-GCST003156	Systemic lupus erythematosus || id:ebi-a-GCST003156	rs2365389	104.761
187	ieu-b-40	body mass index || id:ieu-b-40	ebi-a-GCST003156	Systemic lupus erythematosus || id:ebi-a-GCST003156	rs2367112	55.3164
188	ieu-b-40	body mass index || id:ieu-b-40	ebi-a-GCST003156	Systemic lupus erythematosus || id:ebi-a-GCST003156	rs2423668	30.5402
189	ieu-b-40	body mass index || id:ieu-b-40	ebi-a-GCST003156	Systemic lupus erythematosus || id:ebi-a-GCST003156	rs2425840	43.7068
190	ieu-b-40	body mass index || id:ieu-b-40	ebi-a-GCST003156	Systemic lupus erythematosus || id:ebi-a-GCST003156	rs2429150	38.0278
191	ieu-b-40	body mass index || id:ieu-b-40	ebi-a-GCST003156	Systemic lupus erythematosus || id:ebi-a-GCST003156	rs2479958	73.1975
192	ieu-b-40	body mass index || id:ieu-b-40	ebi-a-GCST003156	Systemic lupus erythematosus || id:ebi-a-GCST003156	rs2481665	101.254
193	ieu-b-40	body mass index || id:ieu-b-40	ebi-a-GCST003156	Systemic lupus erythematosus || id:ebi-a-GCST003156	rs2600226	37.2742
194	ieu-b-40	body mass index || id:ieu-b-40	ebi-a-GCST003156	Systemic lupus erythematosus || id:ebi-a-GCST003156	rs2605603	41.4414
195	ieu-b-40	body mass index || id:ieu-b-40	ebi-a-GCST003156	Systemic lupus erythematosus || id:ebi-a-GCST003156	rs2608703	69.7716
196	ieu-b-40	body mass index || id:ieu-b-40	ebi-a-GCST003156	Systemic lupus erythematosus || id:ebi-a-GCST003156	rs262130	30.4896
197	ieu-b-40	body mass index || id:ieu-b-40	ebi-a-GCST003156	Systemic lupus erythematosus || id:ebi-a-GCST003156	rs2693826	64.9446
198	ieu-b-40	body mass index || id:ieu-b-40	ebi-a-GCST003156	Systemic lupus erythematosus || id:ebi-a-GCST003156	rs2694047	88.36
199	ieu-b-40	body mass index || id:ieu-b-40	ebi-a-GCST003156	Systemic lupus erythematosus || id:ebi-a-GCST003156	rs273504	72.25
200	ieu-b-40	body mass index || id:ieu-b-40	ebi-a-GCST003156	Systemic lupus erythematosus || id:ebi-a-GCST003156	rs2744974	191.361
201	ieu-b-40	body mass index || id:ieu-b-40	ebi-a-GCST003156	Systemic lupus erythematosus || id:ebi-a-GCST003156	rs2820311	170.448
202	ieu-b-40	body mass index || id:ieu-b-40	ebi-a-GCST003156	Systemic lupus erythematosus || id:ebi-a-GCST003156	rs2832283	33.0625
203	ieu-b-40	body mass index || id:ieu-b-40	ebi-a-GCST003156	Systemic lupus erythematosus || id:ebi-a-GCST003156	rs2836964	37.3457
204	ieu-b-40	body mass index || id:ieu-b-40	ebi-a-GCST003156	Systemic lupus erythematosus || id:ebi-a-GCST003156	rs2868975	38.656
205	ieu-b-40	body mass index || id:ieu-b-40	ebi-a-GCST003156	Systemic lupus erythematosus || id:ebi-a-GCST003156	rs287104	45.7612
206	ieu-b-40	body mass index || id:ieu-b-40	ebi-a-GCST003156	Systemic lupus erythematosus || id:ebi-a-GCST003156	rs2907948	55.072
207	ieu-b-40	body mass index || id:ieu-b-40	ebi-a-GCST003156	Systemic lupus erythematosus || id:ebi-a-GCST003156	rs2931434	33.3827
208	ieu-b-40	body mass index || id:ieu-b-40	ebi-a-GCST003156	Systemic lupus erythematosus || id:ebi-a-GCST003156	rs2943465	40.4366
209	ieu-b-40	body mass index || id:ieu-b-40	ebi-a-GCST003156	Systemic lupus erythematosus || id:ebi-a-GCST003156	rs294704	35.3712
210	ieu-b-40	body mass index || id:ieu-b-40	ebi-a-GCST003156	Systemic lupus erythematosus || id:ebi-a-GCST003156	rs3007105	69.7716
211	ieu-b-40	body mass index || id:ieu-b-40	ebi-a-GCST003156	Systemic lupus erythematosus || id:ebi-a-GCST003156	rs326896	50.5679
212	ieu-b-40	body mass index || id:ieu-b-40	ebi-a-GCST003156	Systemic lupus erythematosus || id:ebi-a-GCST003156	rs331966	38.716
213	ieu-b-40	body mass index || id:ieu-b-40	ebi-a-GCST003156	Systemic lupus erythematosus || id:ebi-a-GCST003156	rs33500	57.6219
214	ieu-b-40	body mass index || id:ieu-b-40	ebi-a-GCST003156	Systemic lupus erythematosus || id:ebi-a-GCST003156	rs339991	47.4568
215	ieu-b-40	body mass index || id:ieu-b-40	ebi-a-GCST003156	Systemic lupus erythematosus || id:ebi-a-GCST003156	rs349088	56.692
216	ieu-b-40	body mass index || id:ieu-b-40	ebi-a-GCST003156	Systemic lupus erythematosus || id:ebi-a-GCST003156	rs3731695	52.5625
217	ieu-b-40	body mass index || id:ieu-b-40	ebi-a-GCST003156	Systemic lupus erythematosus || id:ebi-a-GCST003156	rs3732084	35.3364
218	ieu-b-40	body mass index || id:ieu-b-40	ebi-a-GCST003156	Systemic lupus erythematosus || id:ebi-a-GCST003156	rs3736485	70.1406
219	ieu-b-40	body mass index || id:ieu-b-40	ebi-a-GCST003156	Systemic lupus erythematosus || id:ebi-a-GCST003156	rs3749897	45.9383
220	ieu-b-40	body mass index || id:ieu-b-40	ebi-a-GCST003156	Systemic lupus erythematosus || id:ebi-a-GCST003156	rs3764835	34.5156
221	ieu-b-40	body mass index || id:ieu-b-40	ebi-a-GCST003156	Systemic lupus erythematosus || id:ebi-a-GCST003156	rs3772882	49.7809
222	ieu-b-40	body mass index || id:ieu-b-40	ebi-a-GCST003156	Systemic lupus erythematosus || id:ebi-a-GCST003156	rs3800229	94.5216
223	ieu-b-40	body mass index || id:ieu-b-40	ebi-a-GCST003156	Systemic lupus erythematosus || id:ebi-a-GCST003156	rs3800637	40.8179
224	ieu-b-40	body mass index || id:ieu-b-40	ebi-a-GCST003156	Systemic lupus erythematosus || id:ebi-a-GCST003156	rs3806114	39.4105
225	ieu-b-40	body mass index || id:ieu-b-40	ebi-a-GCST003156	Systemic lupus erythematosus || id:ebi-a-GCST003156	rs3807645	62.4853
226	ieu-b-40	body mass index || id:ieu-b-40	ebi-a-GCST003156	Systemic lupus erythematosus || id:ebi-a-GCST003156	rs380857	31.2771
227	ieu-b-40	body mass index || id:ieu-b-40	ebi-a-GCST003156	Systemic lupus erythematosus || id:ebi-a-GCST003156	rs3828783	61.7347
228	ieu-b-40	body mass index || id:ieu-b-40	ebi-a-GCST003156	Systemic lupus erythematosus || id:ebi-a-GCST003156	rs3829849	33.2318
229	ieu-b-40	body mass index || id:ieu-b-40	ebi-a-GCST003156	Systemic lupus erythematosus || id:ebi-a-GCST003156	rs38314	49.827
230	ieu-b-40	body mass index || id:ieu-b-40	ebi-a-GCST003156	Systemic lupus erythematosus || id:ebi-a-GCST003156	rs3902951	44.89
231	ieu-b-40	body mass index || id:ieu-b-40	ebi-a-GCST003156	Systemic lupus erythematosus || id:ebi-a-GCST003156	rs391300	49
232	ieu-b-40	body mass index || id:ieu-b-40	ebi-a-GCST003156	Systemic lupus erythematosus || id:ebi-a-GCST003156	rs3977755	50.4848
233	ieu-b-40	body mass index || id:ieu-b-40	ebi-a-GCST003156	Systemic lupus erythematosus || id:ebi-a-GCST003156	rs40067	133.754
234	ieu-b-40	body mass index || id:ieu-b-40	ebi-a-GCST003156	Systemic lupus erythematosus || id:ebi-a-GCST003156	rs4012234	61.3611
235	ieu-b-40	body mass index || id:ieu-b-40	ebi-a-GCST003156	Systemic lupus erythematosus || id:ebi-a-GCST003156	rs4072917	40.8179
236	ieu-b-40	body mass index || id:ieu-b-40	ebi-a-GCST003156	Systemic lupus erythematosus || id:ebi-a-GCST003156	rs4148155	52.284
237	ieu-b-40	body mass index || id:ieu-b-40	ebi-a-GCST003156	Systemic lupus erythematosus || id:ebi-a-GCST003156	rs4148866	29.642
238	ieu-b-40	body mass index || id:ieu-b-40	ebi-a-GCST003156	Systemic lupus erythematosus || id:ebi-a-GCST003156	rs427943	100
239	ieu-b-40	body mass index || id:ieu-b-40	ebi-a-GCST003156	Systemic lupus erythematosus || id:ebi-a-GCST003156	rs429343	77.8547
240	ieu-b-40	body mass index || id:ieu-b-40	ebi-a-GCST003156	Systemic lupus erythematosus || id:ebi-a-GCST003156	rs4307239	45.7612
241	ieu-b-40	body mass index || id:ieu-b-40	ebi-a-GCST003156	Systemic lupus erythematosus || id:ebi-a-GCST003156	rs4310573	30.5125
242	ieu-b-40	body mass index || id:ieu-b-40	ebi-a-GCST003156	Systemic lupus erythematosus || id:ebi-a-GCST003156	rs4358081	32.5571
243	ieu-b-40	body mass index || id:ieu-b-40	ebi-a-GCST003156	Systemic lupus erythematosus || id:ebi-a-GCST003156	rs4414033	51.3611
244	ieu-b-40	body mass index || id:ieu-b-40	ebi-a-GCST003156	Systemic lupus erythematosus || id:ebi-a-GCST003156	rs4430672	33.3244
245	ieu-b-40	body mass index || id:ieu-b-40	ebi-a-GCST003156	Systemic lupus erythematosus || id:ebi-a-GCST003156	rs4482463	100.607
246	ieu-b-40	body mass index || id:ieu-b-40	ebi-a-GCST003156	Systemic lupus erythematosus || id:ebi-a-GCST003156	rs4495304	34.5601
247	ieu-b-40	body mass index || id:ieu-b-40	ebi-a-GCST003156	Systemic lupus erythematosus || id:ebi-a-GCST003156	rs4516268	106.778
248	ieu-b-40	body mass index || id:ieu-b-40	ebi-a-GCST003156	Systemic lupus erythematosus || id:ebi-a-GCST003156	rs4518345	37.9197
249	ieu-b-40	body mass index || id:ieu-b-40	ebi-a-GCST003156	Systemic lupus erythematosus || id:ebi-a-GCST003156	rs4556997	67.3767
250	ieu-b-40	body mass index || id:ieu-b-40	ebi-a-GCST003156	Systemic lupus erythematosus || id:ebi-a-GCST003156	rs4639527	81.9501
251	ieu-b-40	body mass index || id:ieu-b-40	ebi-a-GCST003156	Systemic lupus erythematosus || id:ebi-a-GCST003156	rs4653017	45.9383
252	ieu-b-40	body mass index || id:ieu-b-40	ebi-a-GCST003156	Systemic lupus erythematosus || id:ebi-a-GCST003156	rs4660443	60.9887
253	ieu-b-40	body mass index || id:ieu-b-40	ebi-a-GCST003156	Systemic lupus erythematosus || id:ebi-a-GCST003156	rs4671328	165.955
254	ieu-b-40	body mass index || id:ieu-b-40	ebi-a-GCST003156	Systemic lupus erythematosus || id:ebi-a-GCST003156	rs4722398	39.9424
255	ieu-b-40	body mass index || id:ieu-b-40	ebi-a-GCST003156	Systemic lupus erythematosus || id:ebi-a-GCST003156	rs4740619	135.141
256	ieu-b-40	body mass index || id:ieu-b-40	ebi-a-GCST003156	Systemic lupus erythematosus || id:ebi-a-GCST003156	rs4757144	88.1512
257	ieu-b-40	body mass index || id:ieu-b-40	ebi-a-GCST003156	Systemic lupus erythematosus || id:ebi-a-GCST003156	rs4783830	30.5402
258	ieu-b-40	body mass index || id:ieu-b-40	ebi-a-GCST003156	Systemic lupus erythematosus || id:ebi-a-GCST003156	rs4813619	36
259	ieu-b-40	body mass index || id:ieu-b-40	ebi-a-GCST003156	Systemic lupus erythematosus || id:ebi-a-GCST003156	rs4818225	42.25
260	ieu-b-40	body mass index || id:ieu-b-40	ebi-a-GCST003156	Systemic lupus erythematosus || id:ebi-a-GCST003156	rs4820408	78.8962
261	ieu-b-40	body mass index || id:ieu-b-40	ebi-a-GCST003156	Systemic lupus erythematosus || id:ebi-a-GCST003156	rs4851029	50.6609
262	ieu-b-40	body mass index || id:ieu-b-40	ebi-a-GCST003156	Systemic lupus erythematosus || id:ebi-a-GCST003156	rs4858193	46.097
263	ieu-b-40	body mass index || id:ieu-b-40	ebi-a-GCST003156	Systemic lupus erythematosus || id:ebi-a-GCST003156	rs4864201	68.7924
264	ieu-b-40	body mass index || id:ieu-b-40	ebi-a-GCST003156	Systemic lupus erythematosus || id:ebi-a-GCST003156	rs4880341	48.1799
265	ieu-b-40	body mass index || id:ieu-b-40	ebi-a-GCST003156	Systemic lupus erythematosus || id:ebi-a-GCST003156	rs4906908	36.7093
266	ieu-b-40	body mass index || id:ieu-b-40	ebi-a-GCST003156	Systemic lupus erythematosus || id:ebi-a-GCST003156	rs491711	36.6343
267	ieu-b-40	body mass index || id:ieu-b-40	ebi-a-GCST003156	Systemic lupus erythematosus || id:ebi-a-GCST003156	rs4929923	113.36
268	ieu-b-40	body mass index || id:ieu-b-40	ebi-a-GCST003156	Systemic lupus erythematosus || id:ebi-a-GCST003156	rs4936175	51.5017
269	ieu-b-40	body mass index || id:ieu-b-40	ebi-a-GCST003156	Systemic lupus erythematosus || id:ebi-a-GCST003156	rs4937870	32.9114
270	ieu-b-40	body mass index || id:ieu-b-40	ebi-a-GCST003156	Systemic lupus erythematosus || id:ebi-a-GCST003156	rs4952843	52.966
271	ieu-b-40	body mass index || id:ieu-b-40	ebi-a-GCST003156	Systemic lupus erythematosus || id:ebi-a-GCST003156	rs4954638	34.81
272	ieu-b-40	body mass index || id:ieu-b-40	ebi-a-GCST003156	Systemic lupus erythematosus || id:ebi-a-GCST003156	rs4968656	37.2742
273	ieu-b-40	body mass index || id:ieu-b-40	ebi-a-GCST003156	Systemic lupus erythematosus || id:ebi-a-GCST003156	rs4981693	106.09
274	ieu-b-40	body mass index || id:ieu-b-40	ebi-a-GCST003156	Systemic lupus erythematosus || id:ebi-a-GCST003156	rs4986044	105.062
275	ieu-b-40	body mass index || id:ieu-b-40	ebi-a-GCST003156	Systemic lupus erythematosus || id:ebi-a-GCST003156	rs543874	564.062
276	ieu-b-40	body mass index || id:ieu-b-40	ebi-a-GCST003156	Systemic lupus erythematosus || id:ebi-a-GCST003156	rs559231	56.25
277	ieu-b-40	body mass index || id:ieu-b-40	ebi-a-GCST003156	Systemic lupus erythematosus || id:ebi-a-GCST003156	rs577525	95.3495
278	ieu-b-40	body mass index || id:ieu-b-40	ebi-a-GCST003156	Systemic lupus erythematosus || id:ebi-a-GCST003156	rs592483	74.7716
279	ieu-b-40	body mass index || id:ieu-b-40	ebi-a-GCST003156	Systemic lupus erythematosus || id:ebi-a-GCST003156	rs6050446	53.2589
280	ieu-b-40	body mass index || id:ieu-b-40	ebi-a-GCST003156	Systemic lupus erythematosus || id:ebi-a-GCST003156	rs6443750	49.6689
281	ieu-b-40	body mass index || id:ieu-b-40	ebi-a-GCST003156	Systemic lupus erythematosus || id:ebi-a-GCST003156	rs6448587	52.7202
282	ieu-b-40	body mass index || id:ieu-b-40	ebi-a-GCST003156	Systemic lupus erythematosus || id:ebi-a-GCST003156	rs645040	73.1025
283	ieu-b-40	body mass index || id:ieu-b-40	ebi-a-GCST003156	Systemic lupus erythematosus || id:ebi-a-GCST003156	rs6461115	57.4404
284	ieu-b-40	body mass index || id:ieu-b-40	ebi-a-GCST003156	Systemic lupus erythematosus || id:ebi-a-GCST003156	rs6471941	55.1837
285	ieu-b-40	body mass index || id:ieu-b-40	ebi-a-GCST003156	Systemic lupus erythematosus || id:ebi-a-GCST003156	rs6500208	49
286	ieu-b-40	body mass index || id:ieu-b-40	ebi-a-GCST003156	Systemic lupus erythematosus || id:ebi-a-GCST003156	rs6545714	126.232
287	ieu-b-40	body mass index || id:ieu-b-40	ebi-a-GCST003156	Systemic lupus erythematosus || id:ebi-a-GCST003156	rs6556301	38.0278
288	ieu-b-40	body mass index || id:ieu-b-40	ebi-a-GCST003156	Systemic lupus erythematosus || id:ebi-a-GCST003156	rs6561943	39.2271
289	ieu-b-40	body mass index || id:ieu-b-40	ebi-a-GCST003156	Systemic lupus erythematosus || id:ebi-a-GCST003156	rs6587552	74.8225
290	ieu-b-40	body mass index || id:ieu-b-40	ebi-a-GCST003156	Systemic lupus erythematosus || id:ebi-a-GCST003156	rs6591407	31.5737
291	ieu-b-40	body mass index || id:ieu-b-40	ebi-a-GCST003156	Systemic lupus erythematosus || id:ebi-a-GCST003156	rs6593688	57.929
292	ieu-b-40	body mass index || id:ieu-b-40	ebi-a-GCST003156	Systemic lupus erythematosus || id:ebi-a-GCST003156	rs663129	822.784
293	ieu-b-40	body mass index || id:ieu-b-40	ebi-a-GCST003156	Systemic lupus erythematosus || id:ebi-a-GCST003156	rs6692586	69.6862
294	ieu-b-40	body mass index || id:ieu-b-40	ebi-a-GCST003156	Systemic lupus erythematosus || id:ebi-a-GCST003156	rs6764533	41.5309
295	ieu-b-40	body mass index || id:ieu-b-40	ebi-a-GCST003156	Systemic lupus erythematosus || id:ebi-a-GCST003156	rs6772756	29.9612
296	ieu-b-40	body mass index || id:ieu-b-40	ebi-a-GCST003156	Systemic lupus erythematosus || id:ebi-a-GCST003156	rs6785245	60.2907
297	ieu-b-40	body mass index || id:ieu-b-40	ebi-a-GCST003156	Systemic lupus erythematosus || id:ebi-a-GCST003156	rs6804842	84.2076
298	ieu-b-40	body mass index || id:ieu-b-40	ebi-a-GCST003156	Systemic lupus erythematosus || id:ebi-a-GCST003156	rs6841761	67.0352
299	ieu-b-40	body mass index || id:ieu-b-40	ebi-a-GCST003156	Systemic lupus erythematosus || id:ebi-a-GCST003156	rs685870	39.8892
300	ieu-b-40	body mass index || id:ieu-b-40	ebi-a-GCST003156	Systemic lupus erythematosus || id:ebi-a-GCST003156	rs6985109	108.405
301	ieu-b-40	body mass index || id:ieu-b-40	ebi-a-GCST003156	Systemic lupus erythematosus || id:ebi-a-GCST003156	rs705217	32.1111
302	ieu-b-40	body mass index || id:ieu-b-40	ebi-a-GCST003156	Systemic lupus erythematosus || id:ebi-a-GCST003156	rs705704	52.966
303	ieu-b-40	body mass index || id:ieu-b-40	ebi-a-GCST003156	Systemic lupus erythematosus || id:ebi-a-GCST003156	rs709400	77.8547
304	ieu-b-40	body mass index || id:ieu-b-40	ebi-a-GCST003156	Systemic lupus erythematosus || id:ebi-a-GCST003156	rs7117238	35.4566
305	ieu-b-40	body mass index || id:ieu-b-40	ebi-a-GCST003156	Systemic lupus erythematosus || id:ebi-a-GCST003156	rs7124681	270.191
306	ieu-b-40	body mass index || id:ieu-b-40	ebi-a-GCST003156	Systemic lupus erythematosus || id:ebi-a-GCST003156	rs7138803	311.419
307	ieu-b-40	body mass index || id:ieu-b-40	ebi-a-GCST003156	Systemic lupus erythematosus || id:ebi-a-GCST003156	rs7144011	198.81
308	ieu-b-40	body mass index || id:ieu-b-40	ebi-a-GCST003156	Systemic lupus erythematosus || id:ebi-a-GCST003156	rs7148846	31.7686
309	ieu-b-40	body mass index || id:ieu-b-40	ebi-a-GCST003156	Systemic lupus erythematosus || id:ebi-a-GCST003156	rs7181498	82.0031
310	ieu-b-40	body mass index || id:ieu-b-40	ebi-a-GCST003156	Systemic lupus erythematosus || id:ebi-a-GCST003156	rs7196720	57.5813
311	ieu-b-40	body mass index || id:ieu-b-40	ebi-a-GCST003156	Systemic lupus erythematosus || id:ebi-a-GCST003156	rs7222349	40.8179
312	ieu-b-40	body mass index || id:ieu-b-40	ebi-a-GCST003156	Systemic lupus erythematosus || id:ebi-a-GCST003156	rs7239575	141.19
313	ieu-b-40	body mass index || id:ieu-b-40	ebi-a-GCST003156	Systemic lupus erythematosus || id:ebi-a-GCST003156	rs7318817	74.1512
314	ieu-b-40	body mass index || id:ieu-b-40	ebi-a-GCST003156	Systemic lupus erythematosus || id:ebi-a-GCST003156	rs7334078	40.5568
315	ieu-b-40	body mass index || id:ieu-b-40	ebi-a-GCST003156	Systemic lupus erythematosus || id:ebi-a-GCST003156	rs7488867	104.04
316	ieu-b-40	body mass index || id:ieu-b-40	ebi-a-GCST003156	Systemic lupus erythematosus || id:ebi-a-GCST003156	rs7519259	54.0657
317	ieu-b-40	body mass index || id:ieu-b-40	ebi-a-GCST003156	Systemic lupus erythematosus || id:ebi-a-GCST003156	rs7535528	71.3086
318	ieu-b-40	body mass index || id:ieu-b-40	ebi-a-GCST003156	Systemic lupus erythematosus || id:ebi-a-GCST003156	rs7550711	168.48
319	ieu-b-40	body mass index || id:ieu-b-40	ebi-a-GCST003156	Systemic lupus erythematosus || id:ebi-a-GCST003156	rs7551507	132.25
320	ieu-b-40	body mass index || id:ieu-b-40	ebi-a-GCST003156	Systemic lupus erythematosus || id:ebi-a-GCST003156	rs7557796	79.0123
321	ieu-b-40	body mass index || id:ieu-b-40	ebi-a-GCST003156	Systemic lupus erythematosus || id:ebi-a-GCST003156	rs756717	75.7924
322	ieu-b-40	body mass index || id:ieu-b-40	ebi-a-GCST003156	Systemic lupus erythematosus || id:ebi-a-GCST003156	rs7626079	37.3457
323	ieu-b-40	body mass index || id:ieu-b-40	ebi-a-GCST003156	Systemic lupus erythematosus || id:ebi-a-GCST003156	rs7637852	53.5208
324	ieu-b-40	body mass index || id:ieu-b-40	ebi-a-GCST003156	Systemic lupus erythematosus || id:ebi-a-GCST003156	rs7640424	57.0864
325	ieu-b-40	body mass index || id:ieu-b-40	ebi-a-GCST003156	Systemic lupus erythematosus || id:ebi-a-GCST003156	rs765875	50.6609
326	ieu-b-40	body mass index || id:ieu-b-40	ebi-a-GCST003156	Systemic lupus erythematosus || id:ebi-a-GCST003156	rs7683836	44.9689
327	ieu-b-40	body mass index || id:ieu-b-40	ebi-a-GCST003156	Systemic lupus erythematosus || id:ebi-a-GCST003156	rs7685048	35.2976
328	ieu-b-40	body mass index || id:ieu-b-40	ebi-a-GCST003156	Systemic lupus erythematosus || id:ebi-a-GCST003156	rs768840	40.1111
329	ieu-b-40	body mass index || id:ieu-b-40	ebi-a-GCST003156	Systemic lupus erythematosus || id:ebi-a-GCST003156	rs769449	88.4993
330	ieu-b-40	body mass index || id:ieu-b-40	ebi-a-GCST003156	Systemic lupus erythematosus || id:ebi-a-GCST003156	rs7694732	33.9135
331	ieu-b-40	body mass index || id:ieu-b-40	ebi-a-GCST003156	Systemic lupus erythematosus || id:ebi-a-GCST003156	rs7703576	29.3878
332	ieu-b-40	body mass index || id:ieu-b-40	ebi-a-GCST003156	Systemic lupus erythematosus || id:ebi-a-GCST003156	rs7704281	43.6889
333	ieu-b-40	body mass index || id:ieu-b-40	ebi-a-GCST003156	Systemic lupus erythematosus || id:ebi-a-GCST003156	rs7715256	107.641
334	ieu-b-40	body mass index || id:ieu-b-40	ebi-a-GCST003156	Systemic lupus erythematosus || id:ebi-a-GCST003156	rs7724675	32.1111
335	ieu-b-40	body mass index || id:ieu-b-40	ebi-a-GCST003156	Systemic lupus erythematosus || id:ebi-a-GCST003156	rs7730004	67.6049
336	ieu-b-40	body mass index || id:ieu-b-40	ebi-a-GCST003156	Systemic lupus erythematosus || id:ebi-a-GCST003156	rs7730898	87.1111
337	ieu-b-40	body mass index || id:ieu-b-40	ebi-a-GCST003156	Systemic lupus erythematosus || id:ebi-a-GCST003156	rs774246	37.4544
338	ieu-b-40	body mass index || id:ieu-b-40	ebi-a-GCST003156	Systemic lupus erythematosus || id:ebi-a-GCST003156	rs7780752	59.6327
339	ieu-b-40	body mass index || id:ieu-b-40	ebi-a-GCST003156	Systemic lupus erythematosus || id:ebi-a-GCST003156	rs7788008	85.2907
340	ieu-b-40	body mass index || id:ieu-b-40	ebi-a-GCST003156	Systemic lupus erythematosus || id:ebi-a-GCST003156	rs7811342	46.1463
341	ieu-b-40	body mass index || id:ieu-b-40	ebi-a-GCST003156	Systemic lupus erythematosus || id:ebi-a-GCST003156	rs7826312	37.4256
342	ieu-b-40	body mass index || id:ieu-b-40	ebi-a-GCST003156	Systemic lupus erythematosus || id:ebi-a-GCST003156	rs7844647	46.6944
343	ieu-b-40	body mass index || id:ieu-b-40	ebi-a-GCST003156	Systemic lupus erythematosus || id:ebi-a-GCST003156	rs7899106	80.0299
344	ieu-b-40	body mass index || id:ieu-b-40	ebi-a-GCST003156	Systemic lupus erythematosus || id:ebi-a-GCST003156	rs7903146	101.114
345	ieu-b-40	body mass index || id:ieu-b-40	ebi-a-GCST003156	Systemic lupus erythematosus || id:ebi-a-GCST003156	rs7970953	56.25
346	ieu-b-40	body mass index || id:ieu-b-40	ebi-a-GCST003156	Systemic lupus erythematosus || id:ebi-a-GCST003156	rs7983065	75.7924
347	ieu-b-40	body mass index || id:ieu-b-40	ebi-a-GCST003156	Systemic lupus erythematosus || id:ebi-a-GCST003156	rs7998796	34.0278
348	ieu-b-40	body mass index || id:ieu-b-40	ebi-a-GCST003156	Systemic lupus erythematosus || id:ebi-a-GCST003156	rs8036040	41.1107
349	ieu-b-40	body mass index || id:ieu-b-40	ebi-a-GCST003156	Systemic lupus erythematosus || id:ebi-a-GCST003156	rs806600	31.2284
350	ieu-b-40	body mass index || id:ieu-b-40	ebi-a-GCST003156	Systemic lupus erythematosus || id:ebi-a-GCST003156	rs8071182	36.5475
351	ieu-b-40	body mass index || id:ieu-b-40	ebi-a-GCST003156	Systemic lupus erythematosus || id:ebi-a-GCST003156	rs8090983	42.9753
352	ieu-b-40	body mass index || id:ieu-b-40	ebi-a-GCST003156	Systemic lupus erythematosus || id:ebi-a-GCST003156	rs8097783	157.462
353	ieu-b-40	body mass index || id:ieu-b-40	ebi-a-GCST003156	Systemic lupus erythematosus || id:ebi-a-GCST003156	rs8123881	66.6944
354	ieu-b-40	body mass index || id:ieu-b-40	ebi-a-GCST003156	Systemic lupus erythematosus || id:ebi-a-GCST003156	rs8181823	40.3225
355	ieu-b-40	body mass index || id:ieu-b-40	ebi-a-GCST003156	Systemic lupus erythematosus || id:ebi-a-GCST003156	rs818524	31.1247
356	ieu-b-40	body mass index || id:ieu-b-40	ebi-a-GCST003156	Systemic lupus erythematosus || id:ebi-a-GCST003156	rs8192675	71.3086
357	ieu-b-40	body mass index || id:ieu-b-40	ebi-a-GCST003156	Systemic lupus erythematosus || id:ebi-a-GCST003156	rs825688	31.2284
358	ieu-b-40	body mass index || id:ieu-b-40	ebi-a-GCST003156	Systemic lupus erythematosus || id:ebi-a-GCST003156	rs845084	49
359	ieu-b-40	body mass index || id:ieu-b-40	ebi-a-GCST003156	Systemic lupus erythematosus || id:ebi-a-GCST003156	rs852056	40.96
360	ieu-b-40	body mass index || id:ieu-b-40	ebi-a-GCST003156	Systemic lupus erythematosus || id:ebi-a-GCST003156	rs865809	40.3225
361	ieu-b-40	body mass index || id:ieu-b-40	ebi-a-GCST003156	Systemic lupus erythematosus || id:ebi-a-GCST003156	rs872281	43.1021
362	ieu-b-40	body mass index || id:ieu-b-40	ebi-a-GCST003156	Systemic lupus erythematosus || id:ebi-a-GCST003156	rs876605	29.16
363	ieu-b-40	body mass index || id:ieu-b-40	ebi-a-GCST003156	Systemic lupus erythematosus || id:ebi-a-GCST003156	rs879620	164.694
364	ieu-b-40	body mass index || id:ieu-b-40	ebi-a-GCST003156	Systemic lupus erythematosus || id:ebi-a-GCST003156	rs901630	73.7578
365	ieu-b-40	body mass index || id:ieu-b-40	ebi-a-GCST003156	Systemic lupus erythematosus || id:ebi-a-GCST003156	rs902695	36.7093
366	ieu-b-40	body mass index || id:ieu-b-40	ebi-a-GCST003156	Systemic lupus erythematosus || id:ebi-a-GCST003156	rs9300422	32.7438
367	ieu-b-40	body mass index || id:ieu-b-40	ebi-a-GCST003156	Systemic lupus erythematosus || id:ebi-a-GCST003156	rs930295	84.1607
368	ieu-b-40	body mass index || id:ieu-b-40	ebi-a-GCST003156	Systemic lupus erythematosus || id:ebi-a-GCST003156	rs934224	28.6225
369	ieu-b-40	body mass index || id:ieu-b-40	ebi-a-GCST003156	Systemic lupus erythematosus || id:ebi-a-GCST003156	rs9362662	43.4048
370	ieu-b-40	body mass index || id:ieu-b-40	ebi-a-GCST003156	Systemic lupus erythematosus || id:ebi-a-GCST003156	rs9367368	45.1883
371	ieu-b-40	body mass index || id:ieu-b-40	ebi-a-GCST003156	Systemic lupus erythematosus || id:ebi-a-GCST003156	rs9370261	30.25
372	ieu-b-40	body mass index || id:ieu-b-40	ebi-a-GCST003156	Systemic lupus erythematosus || id:ebi-a-GCST003156	rs9375702	36.6343
373	ieu-b-40	body mass index || id:ieu-b-40	ebi-a-GCST003156	Systemic lupus erythematosus || id:ebi-a-GCST003156	rs9379827	48.2659
374	ieu-b-40	body mass index || id:ieu-b-40	ebi-a-GCST003156	Systemic lupus erythematosus || id:ebi-a-GCST003156	rs9408882	33.7852
375	ieu-b-40	body mass index || id:ieu-b-40	ebi-a-GCST003156	Systemic lupus erythematosus || id:ebi-a-GCST003156	rs946824	62.7751
376	ieu-b-40	body mass index || id:ieu-b-40	ebi-a-GCST003156	Systemic lupus erythematosus || id:ebi-a-GCST003156	rs947612	33.64
377	ieu-b-40	body mass index || id:ieu-b-40	ebi-a-GCST003156	Systemic lupus erythematosus || id:ebi-a-GCST003156	rs9478671	32.6531
378	ieu-b-40	body mass index || id:ieu-b-40	ebi-a-GCST003156	Systemic lupus erythematosus || id:ebi-a-GCST003156	rs9522285	55.8097
379	ieu-b-40	body mass index || id:ieu-b-40	ebi-a-GCST003156	Systemic lupus erythematosus || id:ebi-a-GCST003156	rs9538162	75.1111
380	ieu-b-40	body mass index || id:ieu-b-40	ebi-a-GCST003156	Systemic lupus erythematosus || id:ebi-a-GCST003156	rs9547153	33.2318
381	ieu-b-40	body mass index || id:ieu-b-40	ebi-a-GCST003156	Systemic lupus erythematosus || id:ebi-a-GCST003156	rs9571687	51.3611
382	ieu-b-40	body mass index || id:ieu-b-40	ebi-a-GCST003156	Systemic lupus erythematosus || id:ebi-a-GCST003156	rs9615905	41.8685
383	ieu-b-40	body mass index || id:ieu-b-40	ebi-a-GCST003156	Systemic lupus erythematosus || id:ebi-a-GCST003156	rs962273	51.9917
384	ieu-b-40	body mass index || id:ieu-b-40	ebi-a-GCST003156	Systemic lupus erythematosus || id:ebi-a-GCST003156	rs9650755	59.29
385	ieu-b-40	body mass index || id:ieu-b-40	ebi-a-GCST003156	Systemic lupus erythematosus || id:ebi-a-GCST003156	rs9688431	43.56
386	ieu-b-40	body mass index || id:ieu-b-40	ebi-a-GCST003156	Systemic lupus erythematosus || id:ebi-a-GCST003156	rs977747	98.827
387	ieu-b-40	body mass index || id:ieu-b-40	ebi-a-GCST003156	Systemic lupus erythematosus || id:ebi-a-GCST003156	rs9783858	28.654
388	ieu-b-40	body mass index || id:ieu-b-40	ebi-a-GCST003156	Systemic lupus erythematosus || id:ebi-a-GCST003156	rs9806742	64
389	ieu-b-40	body mass index || id:ieu-b-40	ebi-a-GCST003156	Systemic lupus erythematosus || id:ebi-a-GCST003156	rs9845966	38.1488
390	ieu-b-40	body mass index || id:ieu-b-40	ebi-a-GCST003156	Systemic lupus erythematosus || id:ebi-a-GCST003156	rs987237	379.322
391	ieu-b-40	body mass index || id:ieu-b-40	ebi-a-GCST003156	Systemic lupus erythematosus || id:ebi-a-GCST003156	rs9926784	150.939
392	ieu-b-40	body mass index || id:ieu-b-40	ebi-a-GCST003156	Systemic lupus erythematosus || id:ebi-a-GCST003156	rs9927848	37.21
393	ieu-b-40	body mass index || id:ieu-b-40	ebi-a-GCST003156	Systemic lupus erythematosus || id:ebi-a-GCST003156	rs998732	60.4153
394	ieu-b-40	body mass index || id:ieu-b-40	ebi-a-GCST003156	Systemic lupus erythematosus || id:ebi-a-GCST003156	rs9989141	90.8097
395	ieu-b-40	body mass index || id:ieu-b-40	ebi-a-GCST003156	Systemic lupus erythematosus || id:ebi-a-GCST003156	rs999889	32.3102
396	ieu-a-89	Height || id:ieu-a-89	ebi-a-GCST003156	Systemic lupus erythematosus || id:ebi-a-GCST003156	rs10037512	100
397	ieu-a-89	Height || id:ieu-a-89	ebi-a-GCST003156	Systemic lupus erythematosus || id:ebi-a-GCST003156	rs10119624	59.9376
398	ieu-a-89	Height || id:ieu-a-89	ebi-a-GCST003156	Systemic lupus erythematosus || id:ebi-a-GCST003156	rs10131337	50.4848
399	ieu-a-89	Height || id:ieu-a-89	ebi-a-GCST003156	Systemic lupus erythematosus || id:ebi-a-GCST003156	rs10136129	43.2825
400	ieu-a-89	Height || id:ieu-a-89	ebi-a-GCST003156	Systemic lupus erythematosus || id:ebi-a-GCST003156	rs10236884	55.0468
401	ieu-a-89	Height || id:ieu-a-89	ebi-a-GCST003156	Systemic lupus erythematosus || id:ebi-a-GCST003156	rs1036821	133.691
402	ieu-a-89	Height || id:ieu-a-89	ebi-a-GCST003156	Systemic lupus erythematosus || id:ebi-a-GCST003156	rs10445823	92.0033
403	ieu-a-89	Height || id:ieu-a-89	ebi-a-GCST003156	Systemic lupus erythematosus || id:ebi-a-GCST003156	rs1047014	79.0123
404	ieu-a-89	Height || id:ieu-a-89	ebi-a-GCST003156	Systemic lupus erythematosus || id:ebi-a-GCST003156	rs1074078	31.6406
405	ieu-a-89	Height || id:ieu-a-89	ebi-a-GCST003156	Systemic lupus erythematosus || id:ebi-a-GCST003156	rs10767838	57.3921
406	ieu-a-89	Height || id:ieu-a-89	ebi-a-GCST003156	Systemic lupus erythematosus || id:ebi-a-GCST003156	rs10770705	93.6524
407	ieu-a-89	Height || id:ieu-a-89	ebi-a-GCST003156	Systemic lupus erythematosus || id:ebi-a-GCST003156	rs10787959	66.9421
408	ieu-a-89	Height || id:ieu-a-89	ebi-a-GCST003156	Systemic lupus erythematosus || id:ebi-a-GCST003156	rs10794175	44.4444
409	ieu-a-89	Height || id:ieu-a-89	ebi-a-GCST003156	Systemic lupus erythematosus || id:ebi-a-GCST003156	rs10843390	43.0664
410	ieu-a-89	Height || id:ieu-a-89	ebi-a-GCST003156	Systemic lupus erythematosus || id:ebi-a-GCST003156	rs10846654	76.5625
411	ieu-a-89	Height || id:ieu-a-89	ebi-a-GCST003156	Systemic lupus erythematosus || id:ebi-a-GCST003156	rs10868439	81
412	ieu-a-89	Height || id:ieu-a-89	ebi-a-GCST003156	Systemic lupus erythematosus || id:ebi-a-GCST003156	rs10880969	52.8926
413	ieu-a-89	Height || id:ieu-a-89	ebi-a-GCST003156	Systemic lupus erythematosus || id:ebi-a-GCST003156	rs10995319	31.2284
414	ieu-a-89	Height || id:ieu-a-89	ebi-a-GCST003156	Systemic lupus erythematosus || id:ebi-a-GCST003156	rs11049545	141.016
415	ieu-a-89	Height || id:ieu-a-89	ebi-a-GCST003156	Systemic lupus erythematosus || id:ebi-a-GCST003156	rs1113765	39.8892
416	ieu-a-89	Height || id:ieu-a-89	ebi-a-GCST003156	Systemic lupus erythematosus || id:ebi-a-GCST003156	rs11144688	100
417	ieu-a-89	Height || id:ieu-a-89	ebi-a-GCST003156	Systemic lupus erythematosus || id:ebi-a-GCST003156	rs11152213	51.0204
418	ieu-a-89	Height || id:ieu-a-89	ebi-a-GCST003156	Systemic lupus erythematosus || id:ebi-a-GCST003156	rs11172372	40.1111
419	ieu-a-89	Height || id:ieu-a-89	ebi-a-GCST003156	Systemic lupus erythematosus || id:ebi-a-GCST003156	rs11172920	36
420	ieu-a-89	Height || id:ieu-a-89	ebi-a-GCST003156	Systemic lupus erythematosus || id:ebi-a-GCST003156	rs11177669	88.898
421	ieu-a-89	Height || id:ieu-a-89	ebi-a-GCST003156	Systemic lupus erythematosus || id:ebi-a-GCST003156	rs11205303	229.306
422	ieu-a-89	Height || id:ieu-a-89	ebi-a-GCST003156	Systemic lupus erythematosus || id:ebi-a-GCST003156	rs11244772	31.6406
423	ieu-a-89	Height || id:ieu-a-89	ebi-a-GCST003156	Systemic lupus erythematosus || id:ebi-a-GCST003156	rs1155939	209.75
424	ieu-a-89	Height || id:ieu-a-89	ebi-a-GCST003156	Systemic lupus erythematosus || id:ebi-a-GCST003156	rs11611927	212.327
425	ieu-a-89	Height || id:ieu-a-89	ebi-a-GCST003156	Systemic lupus erythematosus || id:ebi-a-GCST003156	rs11612228	39.0625
426	ieu-a-89	Height || id:ieu-a-89	ebi-a-GCST003156	Systemic lupus erythematosus || id:ebi-a-GCST003156	rs11618507	40.8179
427	ieu-a-89	Height || id:ieu-a-89	ebi-a-GCST003156	Systemic lupus erythematosus || id:ebi-a-GCST003156	rs11642612	28.4444
428	ieu-a-89	Height || id:ieu-a-89	ebi-a-GCST003156	Systemic lupus erythematosus || id:ebi-a-GCST003156	rs11648796	75.4155
429	ieu-a-89	Height || id:ieu-a-89	ebi-a-GCST003156	Systemic lupus erythematosus || id:ebi-a-GCST003156	rs11667331	36
430	ieu-a-89	Height || id:ieu-a-89	ebi-a-GCST003156	Systemic lupus erythematosus || id:ebi-a-GCST003156	rs11684404	106.556
431	ieu-a-89	Height || id:ieu-a-89	ebi-a-GCST003156	Systemic lupus erythematosus || id:ebi-a-GCST003156	rs11722554	41.3265
432	ieu-a-89	Height || id:ieu-a-89	ebi-a-GCST003156	Systemic lupus erythematosus || id:ebi-a-GCST003156	rs11735005	32.1111
433	ieu-a-89	Height || id:ieu-a-89	ebi-a-GCST003156	Systemic lupus erythematosus || id:ebi-a-GCST003156	rs11799609	38.322
434	ieu-a-89	Height || id:ieu-a-89	ebi-a-GCST003156	Systemic lupus erythematosus || id:ebi-a-GCST003156	rs11855014	41.8685
435	ieu-a-89	Height || id:ieu-a-89	ebi-a-GCST003156	Systemic lupus erythematosus || id:ebi-a-GCST003156	rs11880124	57.6475
436	ieu-a-89	Height || id:ieu-a-89	ebi-a-GCST003156	Systemic lupus erythematosus || id:ebi-a-GCST003156	rs11880992	121
437	ieu-a-89	Height || id:ieu-a-89	ebi-a-GCST003156	Systemic lupus erythematosus || id:ebi-a-GCST003156	rs1199734	31.8212
438	ieu-a-89	Height || id:ieu-a-89	ebi-a-GCST003156	Systemic lupus erythematosus || id:ebi-a-GCST003156	rs12065210	51.84
439	ieu-a-89	Height || id:ieu-a-89	ebi-a-GCST003156	Systemic lupus erythematosus || id:ebi-a-GCST003156	rs12097239	94.2042
440	ieu-a-89	Height || id:ieu-a-89	ebi-a-GCST003156	Systemic lupus erythematosus || id:ebi-a-GCST003156	rs12214804	217.175
441	ieu-a-89	Height || id:ieu-a-89	ebi-a-GCST003156	Systemic lupus erythematosus || id:ebi-a-GCST003156	rs12330322	94.3673
442	ieu-a-89	Height || id:ieu-a-89	ebi-a-GCST003156	Systemic lupus erythematosus || id:ebi-a-GCST003156	rs12426318	32.2831
443	ieu-a-89	Height || id:ieu-a-89	ebi-a-GCST003156	Systemic lupus erythematosus || id:ebi-a-GCST003156	rs12427384	105.332
444	ieu-a-89	Height || id:ieu-a-89	ebi-a-GCST003156	Systemic lupus erythematosus || id:ebi-a-GCST003156	rs1244981	37.1802
445	ieu-a-89	Height || id:ieu-a-89	ebi-a-GCST003156	Systemic lupus erythematosus || id:ebi-a-GCST003156	rs12513181	36.7309
446	ieu-a-89	Height || id:ieu-a-89	ebi-a-GCST003156	Systemic lupus erythematosus || id:ebi-a-GCST003156	rs12538407	113.778
447	ieu-a-89	Height || id:ieu-a-89	ebi-a-GCST003156	Systemic lupus erythematosus || id:ebi-a-GCST003156	rs12639764	81
448	ieu-a-89	Height || id:ieu-a-89	ebi-a-GCST003156	Systemic lupus erythematosus || id:ebi-a-GCST003156	rs12693589	41.8685
449	ieu-a-89	Height || id:ieu-a-89	ebi-a-GCST003156	Systemic lupus erythematosus || id:ebi-a-GCST003156	rs12694443	75.1111
450	ieu-a-89	Height || id:ieu-a-89	ebi-a-GCST003156	Systemic lupus erythematosus || id:ebi-a-GCST003156	rs12908753	111.42
451	ieu-a-89	Height || id:ieu-a-89	ebi-a-GCST003156	Systemic lupus erythematosus || id:ebi-a-GCST003156	rs12987566	52.8926
452	ieu-a-89	Height || id:ieu-a-89	ebi-a-GCST003156	Systemic lupus erythematosus || id:ebi-a-GCST003156	rs13014679	31.7397
453	ieu-a-89	Height || id:ieu-a-89	ebi-a-GCST003156	Systemic lupus erythematosus || id:ebi-a-GCST003156	rs13030174	45.7612
454	ieu-a-89	Height || id:ieu-a-89	ebi-a-GCST003156	Systemic lupus erythematosus || id:ebi-a-GCST003156	rs13078528	49.4385
455	ieu-a-89	Height || id:ieu-a-89	ebi-a-GCST003156	Systemic lupus erythematosus || id:ebi-a-GCST003156	rs13150868	32.1111
456	ieu-a-89	Height || id:ieu-a-89	ebi-a-GCST003156	Systemic lupus erythematosus || id:ebi-a-GCST003156	rs13152352	325.758
457	ieu-a-89	Height || id:ieu-a-89	ebi-a-GCST003156	Systemic lupus erythematosus || id:ebi-a-GCST003156	rs13155659	93.6524
458	ieu-a-89	Height || id:ieu-a-89	ebi-a-GCST003156	Systemic lupus erythematosus || id:ebi-a-GCST003156	rs13185815	53.6033
459	ieu-a-89	Height || id:ieu-a-89	ebi-a-GCST003156	Systemic lupus erythematosus || id:ebi-a-GCST003156	rs1320135	40.1111
460	ieu-a-89	Height || id:ieu-a-89	ebi-a-GCST003156	Systemic lupus erythematosus || id:ebi-a-GCST003156	rs13210323	118.426
461	ieu-a-89	Height || id:ieu-a-89	ebi-a-GCST003156	Systemic lupus erythematosus || id:ebi-a-GCST003156	rs1325596	74.3163
462	ieu-a-89	Height || id:ieu-a-89	ebi-a-GCST003156	Systemic lupus erythematosus || id:ebi-a-GCST003156	rs1370878	42.9251
463	ieu-a-89	Height || id:ieu-a-89	ebi-a-GCST003156	Systemic lupus erythematosus || id:ebi-a-GCST003156	rs1393786	66.9421
464	ieu-a-89	Height || id:ieu-a-89	ebi-a-GCST003156	Systemic lupus erythematosus || id:ebi-a-GCST003156	rs1401796	106.778
465	ieu-a-89	Height || id:ieu-a-89	ebi-a-GCST003156	Systemic lupus erythematosus || id:ebi-a-GCST003156	rs1415701	149.383
466	ieu-a-89	Height || id:ieu-a-89	ebi-a-GCST003156	Systemic lupus erythematosus || id:ebi-a-GCST003156	rs153750	100
467	ieu-a-89	Height || id:ieu-a-89	ebi-a-GCST003156	Systemic lupus erythematosus || id:ebi-a-GCST003156	rs1545552	72.7509
468	ieu-a-89	Height || id:ieu-a-89	ebi-a-GCST003156	Systemic lupus erythematosus || id:ebi-a-GCST003156	rs1552173	38.5256
469	ieu-a-89	Height || id:ieu-a-89	ebi-a-GCST003156	Systemic lupus erythematosus || id:ebi-a-GCST003156	rs1562975	61.0352
470	ieu-a-89	Height || id:ieu-a-89	ebi-a-GCST003156	Systemic lupus erythematosus || id:ebi-a-GCST003156	rs1576900	33.1497
471	ieu-a-89	Height || id:ieu-a-89	ebi-a-GCST003156	Systemic lupus erythematosus || id:ebi-a-GCST003156	rs1599473	63.0623
472	ieu-a-89	Height || id:ieu-a-89	ebi-a-GCST003156	Systemic lupus erythematosus || id:ebi-a-GCST003156	rs1614303	33.518
473	ieu-a-89	Height || id:ieu-a-89	ebi-a-GCST003156	Systemic lupus erythematosus || id:ebi-a-GCST003156	rs165189	39.7448
474	ieu-a-89	Height || id:ieu-a-89	ebi-a-GCST003156	Systemic lupus erythematosus || id:ebi-a-GCST003156	rs1659127	82.6446
475	ieu-a-89	Height || id:ieu-a-89	ebi-a-GCST003156	Systemic lupus erythematosus || id:ebi-a-GCST003156	rs1681630	87.513
476	ieu-a-89	Height || id:ieu-a-89	ebi-a-GCST003156	Systemic lupus erythematosus || id:ebi-a-GCST003156	rs16865791	49.2459
477	ieu-a-89	Height || id:ieu-a-89	ebi-a-GCST003156	Systemic lupus erythematosus || id:ebi-a-GCST003156	rs16876334	31.2284
478	ieu-a-89	Height || id:ieu-a-89	ebi-a-GCST003156	Systemic lupus erythematosus || id:ebi-a-GCST003156	rs16942383	181.795
479	ieu-a-89	Height || id:ieu-a-89	ebi-a-GCST003156	Systemic lupus erythematosus || id:ebi-a-GCST003156	rs16964211	64.4515
480	ieu-a-89	Height || id:ieu-a-89	ebi-a-GCST003156	Systemic lupus erythematosus || id:ebi-a-GCST003156	rs16967866	33.1497
481	ieu-a-89	Height || id:ieu-a-89	ebi-a-GCST003156	Systemic lupus erythematosus || id:ebi-a-GCST003156	rs16994718	37.1802
482	ieu-a-89	Height || id:ieu-a-89	ebi-a-GCST003156	Systemic lupus erythematosus || id:ebi-a-GCST003156	rs17088190	67.8201
483	ieu-a-89	Height || id:ieu-a-89	ebi-a-GCST003156	Systemic lupus erythematosus || id:ebi-a-GCST003156	rs17118431	65.6659
484	ieu-a-89	Height || id:ieu-a-89	ebi-a-GCST003156	Systemic lupus erythematosus || id:ebi-a-GCST003156	rs17192551	31.4694
485	ieu-a-89	Height || id:ieu-a-89	ebi-a-GCST003156	Systemic lupus erythematosus || id:ebi-a-GCST003156	rs17197086	53.1684
486	ieu-a-89	Height || id:ieu-a-89	ebi-a-GCST003156	Systemic lupus erythematosus || id:ebi-a-GCST003156	rs17257113	50.4848
487	ieu-a-89	Height || id:ieu-a-89	ebi-a-GCST003156	Systemic lupus erythematosus || id:ebi-a-GCST003156	rs17277008	148.535
488	ieu-a-89	Height || id:ieu-a-89	ebi-a-GCST003156	Systemic lupus erythematosus || id:ebi-a-GCST003156	rs17369123	66.5512
489	ieu-a-89	Height || id:ieu-a-89	ebi-a-GCST003156	Systemic lupus erythematosus || id:ebi-a-GCST003156	rs17391694	65.8241
490	ieu-a-89	Height || id:ieu-a-89	ebi-a-GCST003156	Systemic lupus erythematosus || id:ebi-a-GCST003156	rs17409588	33.1497
491	ieu-a-89	Height || id:ieu-a-89	ebi-a-GCST003156	Systemic lupus erythematosus || id:ebi-a-GCST003156	rs1749824	58.7778
492	ieu-a-89	Height || id:ieu-a-89	ebi-a-GCST003156	Systemic lupus erythematosus || id:ebi-a-GCST003156	rs1752388	42.5331
493	ieu-a-89	Height || id:ieu-a-89	ebi-a-GCST003156	Systemic lupus erythematosus || id:ebi-a-GCST003156	rs17556750	206.641
494	ieu-a-89	Height || id:ieu-a-89	ebi-a-GCST003156	Systemic lupus erythematosus || id:ebi-a-GCST003156	rs17806888	50.1736
495	ieu-a-89	Height || id:ieu-a-89	ebi-a-GCST003156	Systemic lupus erythematosus || id:ebi-a-GCST003156	rs17807185	53.7778
496	ieu-a-89	Height || id:ieu-a-89	ebi-a-GCST003156	Systemic lupus erythematosus || id:ebi-a-GCST003156	rs180165	40.1111
497	ieu-a-89	Height || id:ieu-a-89	ebi-a-GCST003156	Systemic lupus erythematosus || id:ebi-a-GCST003156	rs1812175	390.062
498	ieu-a-89	Height || id:ieu-a-89	ebi-a-GCST003156	Systemic lupus erythematosus || id:ebi-a-GCST003156	rs1832871	65.0364
499	ieu-a-89	Height || id:ieu-a-89	ebi-a-GCST003156	Systemic lupus erythematosus || id:ebi-a-GCST003156	rs1855078	31.4694
500	ieu-a-89	Height || id:ieu-a-89	ebi-a-GCST003156	Systemic lupus erythematosus || id:ebi-a-GCST003156	rs1870761	36
501	ieu-a-89	Height || id:ieu-a-89	ebi-a-GCST003156	Systemic lupus erythematosus || id:ebi-a-GCST003156	rs1884897	215.111
502	ieu-a-89	Height || id:ieu-a-89	ebi-a-GCST003156	Systemic lupus erythematosus || id:ebi-a-GCST003156	rs1950500	93.8477
503	ieu-a-89	Height || id:ieu-a-89	ebi-a-GCST003156	Systemic lupus erythematosus || id:ebi-a-GCST003156	rs2010997	44.4444
504	ieu-a-89	Height || id:ieu-a-89	ebi-a-GCST003156	Systemic lupus erythematosus || id:ebi-a-GCST003156	rs2028067	63.1821
505	ieu-a-89	Height || id:ieu-a-89	ebi-a-GCST003156	Systemic lupus erythematosus || id:ebi-a-GCST003156	rs2035901	106.778
506	ieu-a-89	Height || id:ieu-a-89	ebi-a-GCST003156	Systemic lupus erythematosus || id:ebi-a-GCST003156	rs2062708	72.25
507	ieu-a-89	Height || id:ieu-a-89	ebi-a-GCST003156	Systemic lupus erythematosus || id:ebi-a-GCST003156	rs2070776	183.559
508	ieu-a-89	Height || id:ieu-a-89	ebi-a-GCST003156	Systemic lupus erythematosus || id:ebi-a-GCST003156	rs2072268	41.6233
509	ieu-a-89	Height || id:ieu-a-89	ebi-a-GCST003156	Systemic lupus erythematosus || id:ebi-a-GCST003156	rs2079795	210.718
510	ieu-a-89	Height || id:ieu-a-89	ebi-a-GCST003156	Systemic lupus erythematosus || id:ebi-a-GCST003156	rs2093210	158.273
511	ieu-a-89	Height || id:ieu-a-89	ebi-a-GCST003156	Systemic lupus erythematosus || id:ebi-a-GCST003156	rs213653	29.9887
512	ieu-a-89	Height || id:ieu-a-89	ebi-a-GCST003156	Systemic lupus erythematosus || id:ebi-a-GCST003156	rs2166898	43.367
513	ieu-a-89	Height || id:ieu-a-89	ebi-a-GCST003156	Systemic lupus erythematosus || id:ebi-a-GCST003156	rs217181	39.8892
514	ieu-a-89	Height || id:ieu-a-89	ebi-a-GCST003156	Systemic lupus erythematosus || id:ebi-a-GCST003156	rs2181834	57.5505
515	ieu-a-89	Height || id:ieu-a-89	ebi-a-GCST003156	Systemic lupus erythematosus || id:ebi-a-GCST003156	rs2247341	75.8585
516	ieu-a-89	Height || id:ieu-a-89	ebi-a-GCST003156	Systemic lupus erythematosus || id:ebi-a-GCST003156	rs2278789	36
517	ieu-a-89	Height || id:ieu-a-89	ebi-a-GCST003156	Systemic lupus erythematosus || id:ebi-a-GCST003156	rs2279007	48.2253
518	ieu-a-89	Height || id:ieu-a-89	ebi-a-GCST003156	Systemic lupus erythematosus || id:ebi-a-GCST003156	rs2281645	35.2539
519	ieu-a-89	Height || id:ieu-a-89	ebi-a-GCST003156	Systemic lupus erythematosus || id:ebi-a-GCST003156	rs2289195	160.444
520	ieu-a-89	Height || id:ieu-a-89	ebi-a-GCST003156	Systemic lupus erythematosus || id:ebi-a-GCST003156	rs2302580	64.892
521	ieu-a-89	Height || id:ieu-a-89	ebi-a-GCST003156	Systemic lupus erythematosus || id:ebi-a-GCST003156	rs2303085	29.9887
522	ieu-a-89	Height || id:ieu-a-89	ebi-a-GCST003156	Systemic lupus erythematosus || id:ebi-a-GCST003156	rs2303262	37.1802
523	ieu-a-89	Height || id:ieu-a-89	ebi-a-GCST003156	Systemic lupus erythematosus || id:ebi-a-GCST003156	rs2306578	50.6005
524	ieu-a-89	Height || id:ieu-a-89	ebi-a-GCST003156	Systemic lupus erythematosus || id:ebi-a-GCST003156	rs2326458	39.5102
525	ieu-a-89	Height || id:ieu-a-89	ebi-a-GCST003156	Systemic lupus erythematosus || id:ebi-a-GCST003156	rs239256	57.2681
526	ieu-a-89	Height || id:ieu-a-89	ebi-a-GCST003156	Systemic lupus erythematosus || id:ebi-a-GCST003156	rs2427307	39.0625
527	ieu-a-89	Height || id:ieu-a-89	ebi-a-GCST003156	Systemic lupus erythematosus || id:ebi-a-GCST003156	rs2581830	106.778
528	ieu-a-89	Height || id:ieu-a-89	ebi-a-GCST003156	Systemic lupus erythematosus || id:ebi-a-GCST003156	rs2597513	66.0156
529	ieu-a-89	Height || id:ieu-a-89	ebi-a-GCST003156	Systemic lupus erythematosus || id:ebi-a-GCST003156	rs2609334	41.8685
530	ieu-a-89	Height || id:ieu-a-89	ebi-a-GCST003156	Systemic lupus erythematosus || id:ebi-a-GCST003156	rs2609996	34.3639
531	ieu-a-89	Height || id:ieu-a-89	ebi-a-GCST003156	Systemic lupus erythematosus || id:ebi-a-GCST003156	rs2631676	51.545
532	ieu-a-89	Height || id:ieu-a-89	ebi-a-GCST003156	Systemic lupus erythematosus || id:ebi-a-GCST003156	rs2633761	30.44
533	ieu-a-89	Height || id:ieu-a-89	ebi-a-GCST003156	Systemic lupus erythematosus || id:ebi-a-GCST003156	rs2649996	34.6021
534	ieu-a-89	Height || id:ieu-a-89	ebi-a-GCST003156	Systemic lupus erythematosus || id:ebi-a-GCST003156	rs2662027	47.2656
535	ieu-a-89	Height || id:ieu-a-89	ebi-a-GCST003156	Systemic lupus erythematosus || id:ebi-a-GCST003156	rs2741311	85.9835
536	ieu-a-89	Height || id:ieu-a-89	ebi-a-GCST003156	Systemic lupus erythematosus || id:ebi-a-GCST003156	rs2778027	47.929
537	ieu-a-89	Height || id:ieu-a-89	ebi-a-GCST003156	Systemic lupus erythematosus || id:ebi-a-GCST003156	rs2802292	32.1111
538	ieu-a-89	Height || id:ieu-a-89	ebi-a-GCST003156	Systemic lupus erythematosus || id:ebi-a-GCST003156	rs2806561	86.6825
539	ieu-a-89	Height || id:ieu-a-89	ebi-a-GCST003156	Systemic lupus erythematosus || id:ebi-a-GCST003156	rs2811594	56.25
540	ieu-a-89	Height || id:ieu-a-89	ebi-a-GCST003156	Systemic lupus erythematosus || id:ebi-a-GCST003156	rs2815379	29.7521
541	ieu-a-89	Height || id:ieu-a-89	ebi-a-GCST003156	Systemic lupus erythematosus || id:ebi-a-GCST003156	rs2836288	42.9251
542	ieu-a-89	Height || id:ieu-a-89	ebi-a-GCST003156	Systemic lupus erythematosus || id:ebi-a-GCST003156	rs2856321	106.778
543	ieu-a-89	Height || id:ieu-a-89	ebi-a-GCST003156	Systemic lupus erythematosus || id:ebi-a-GCST003156	rs2925155	45.7612
544	ieu-a-89	Height || id:ieu-a-89	ebi-a-GCST003156	Systemic lupus erythematosus || id:ebi-a-GCST003156	rs2970578	45.8897
545	ieu-a-89	Height || id:ieu-a-89	ebi-a-GCST003156	Systemic lupus erythematosus || id:ebi-a-GCST003156	rs3017036	34.0278
546	ieu-a-89	Height || id:ieu-a-89	ebi-a-GCST003156	Systemic lupus erythematosus || id:ebi-a-GCST003156	rs3103267	132.599
547	ieu-a-89	Height || id:ieu-a-89	ebi-a-GCST003156	Systemic lupus erythematosus || id:ebi-a-GCST003156	rs310421	121.76
548	ieu-a-89	Height || id:ieu-a-89	ebi-a-GCST003156	Systemic lupus erythematosus || id:ebi-a-GCST003156	rs3118905	308.907
549	ieu-a-89	Height || id:ieu-a-89	ebi-a-GCST003156	Systemic lupus erythematosus || id:ebi-a-GCST003156	rs31203	100
550	ieu-a-89	Height || id:ieu-a-89	ebi-a-GCST003156	Systemic lupus erythematosus || id:ebi-a-GCST003156	rs34651	49.9703
551	ieu-a-89	Height || id:ieu-a-89	ebi-a-GCST003156	Systemic lupus erythematosus || id:ebi-a-GCST003156	rs3739707	47.0204
552	ieu-a-89	Height || id:ieu-a-89	ebi-a-GCST003156	Systemic lupus erythematosus || id:ebi-a-GCST003156	rs3755196	31.6406
553	ieu-a-89	Height || id:ieu-a-89	ebi-a-GCST003156	Systemic lupus erythematosus || id:ebi-a-GCST003156	rs3764419	186.778
554	ieu-a-89	Height || id:ieu-a-89	ebi-a-GCST003156	Systemic lupus erythematosus || id:ebi-a-GCST003156	rs3790598	40.2142
555	ieu-a-89	Height || id:ieu-a-89	ebi-a-GCST003156	Systemic lupus erythematosus || id:ebi-a-GCST003156	rs3791679	293.878
556	ieu-a-89	Height || id:ieu-a-89	ebi-a-GCST003156	Systemic lupus erythematosus || id:ebi-a-GCST003156	rs3802758	34.9174
557	ieu-a-89	Height || id:ieu-a-89	ebi-a-GCST003156	Systemic lupus erythematosus || id:ebi-a-GCST003156	rs3807931	86.6825
558	ieu-a-89	Height || id:ieu-a-89	ebi-a-GCST003156	Systemic lupus erythematosus || id:ebi-a-GCST003156	rs3814333	234.473
559	ieu-a-89	Height || id:ieu-a-89	ebi-a-GCST003156	Systemic lupus erythematosus || id:ebi-a-GCST003156	rs3818416	36
560	ieu-a-89	Height || id:ieu-a-89	ebi-a-GCST003156	Systemic lupus erythematosus || id:ebi-a-GCST003156	rs3868143	36
561	ieu-a-89	Height || id:ieu-a-89	ebi-a-GCST003156	Systemic lupus erythematosus || id:ebi-a-GCST003156	rs389663	50.3642
562	ieu-a-89	Height || id:ieu-a-89	ebi-a-GCST003156	Systemic lupus erythematosus || id:ebi-a-GCST003156	rs4146850	38.5256
563	ieu-a-89	Height || id:ieu-a-89	ebi-a-GCST003156	Systemic lupus erythematosus || id:ebi-a-GCST003156	rs42039	400
564	ieu-a-89	Height || id:ieu-a-89	ebi-a-GCST003156	Systemic lupus erythematosus || id:ebi-a-GCST003156	rs4239020	45.8897
565	ieu-a-89	Height || id:ieu-a-89	ebi-a-GCST003156	Systemic lupus erythematosus || id:ebi-a-GCST003156	rs4246079	57.76
566	ieu-a-89	Height || id:ieu-a-89	ebi-a-GCST003156	Systemic lupus erythematosus || id:ebi-a-GCST003156	rs425277	71.9927
567	ieu-a-89	Height || id:ieu-a-89	ebi-a-GCST003156	Systemic lupus erythematosus || id:ebi-a-GCST003156	rs429433	41.9758
568	ieu-a-89	Height || id:ieu-a-89	ebi-a-GCST003156	Systemic lupus erythematosus || id:ebi-a-GCST003156	rs4320932	50.0297
569	ieu-a-89	Height || id:ieu-a-89	ebi-a-GCST003156	Systemic lupus erythematosus || id:ebi-a-GCST003156	rs4325879	36
570	ieu-a-89	Height || id:ieu-a-89	ebi-a-GCST003156	Systemic lupus erythematosus || id:ebi-a-GCST003156	rs4369779	241.975
571	ieu-a-89	Height || id:ieu-a-89	ebi-a-GCST003156	Systemic lupus erythematosus || id:ebi-a-GCST003156	rs4371882	50.4848
572	ieu-a-89	Height || id:ieu-a-89	ebi-a-GCST003156	Systemic lupus erythematosus || id:ebi-a-GCST003156	rs445151	33.518
573	ieu-a-89	Height || id:ieu-a-89	ebi-a-GCST003156	Systemic lupus erythematosus || id:ebi-a-GCST003156	rs4461027	81.5817
574	ieu-a-89	Height || id:ieu-a-89	ebi-a-GCST003156	Systemic lupus erythematosus || id:ebi-a-GCST003156	rs4542783	67.3241
575	ieu-a-89	Height || id:ieu-a-89	ebi-a-GCST003156	Systemic lupus erythematosus || id:ebi-a-GCST003156	rs4624820	38.5256
576	ieu-a-89	Height || id:ieu-a-89	ebi-a-GCST003156	Systemic lupus erythematosus || id:ebi-a-GCST003156	rs4675945	44.4444
577	ieu-a-89	Height || id:ieu-a-89	ebi-a-GCST003156	Systemic lupus erythematosus || id:ebi-a-GCST003156	rs4721810	49.6384
578	ieu-a-89	Height || id:ieu-a-89	ebi-a-GCST003156	Systemic lupus erythematosus || id:ebi-a-GCST003156	rs4733724	182.615
579	ieu-a-89	Height || id:ieu-a-89	ebi-a-GCST003156	Systemic lupus erythematosus || id:ebi-a-GCST003156	rs4745948	52.4376
580	ieu-a-89	Height || id:ieu-a-89	ebi-a-GCST003156	Systemic lupus erythematosus || id:ebi-a-GCST003156	rs4748978	33.7149
581	ieu-a-89	Height || id:ieu-a-89	ebi-a-GCST003156	Systemic lupus erythematosus || id:ebi-a-GCST003156	rs4767473	32.2831
582	ieu-a-89	Height || id:ieu-a-89	ebi-a-GCST003156	Systemic lupus erythematosus || id:ebi-a-GCST003156	rs4803468	93.6524
583	ieu-a-89	Height || id:ieu-a-89	ebi-a-GCST003156	Systemic lupus erythematosus || id:ebi-a-GCST003156	rs4806934	87.513
584	ieu-a-89	Height || id:ieu-a-89	ebi-a-GCST003156	Systemic lupus erythematosus || id:ebi-a-GCST003156	rs4812888	32.2133
585	ieu-a-89	Height || id:ieu-a-89	ebi-a-GCST003156	Systemic lupus erythematosus || id:ebi-a-GCST003156	rs4821890	30.0728
586	ieu-a-89	Height || id:ieu-a-89	ebi-a-GCST003156	Systemic lupus erythematosus || id:ebi-a-GCST003156	rs4868126	126.562
587	ieu-a-89	Height || id:ieu-a-89	ebi-a-GCST003156	Systemic lupus erythematosus || id:ebi-a-GCST003156	rs4876357	34.3639
588	ieu-a-89	Height || id:ieu-a-89	ebi-a-GCST003156	Systemic lupus erythematosus || id:ebi-a-GCST003156	rs4930585	46.6389
589	ieu-a-89	Height || id:ieu-a-89	ebi-a-GCST003156	Systemic lupus erythematosus || id:ebi-a-GCST003156	rs4939837	33.1497
590	ieu-a-89	Height || id:ieu-a-89	ebi-a-GCST003156	Systemic lupus erythematosus || id:ebi-a-GCST003156	rs4986172	112.891
591	ieu-a-89	Height || id:ieu-a-89	ebi-a-GCST003156	Systemic lupus erythematosus || id:ebi-a-GCST003156	rs552707	206.641
592	ieu-a-89	Height || id:ieu-a-89	ebi-a-GCST003156	Systemic lupus erythematosus || id:ebi-a-GCST003156	rs568610	41.8685
593	ieu-a-89	Height || id:ieu-a-89	ebi-a-GCST003156	Systemic lupus erythematosus || id:ebi-a-GCST003156	rs5742915	127.471
594	ieu-a-89	Height || id:ieu-a-89	ebi-a-GCST003156	Systemic lupus erythematosus || id:ebi-a-GCST003156	rs584828	69.4444
595	ieu-a-89	Height || id:ieu-a-89	ebi-a-GCST003156	Systemic lupus erythematosus || id:ebi-a-GCST003156	rs593133	45.6538
596	ieu-a-89	Height || id:ieu-a-89	ebi-a-GCST003156	Systemic lupus erythematosus || id:ebi-a-GCST003156	rs6047319	35.2539
597	ieu-a-89	Height || id:ieu-a-89	ebi-a-GCST003156	Systemic lupus erythematosus || id:ebi-a-GCST003156	rs606452	100
598	ieu-a-89	Height || id:ieu-a-89	ebi-a-GCST003156	Systemic lupus erythematosus || id:ebi-a-GCST003156	rs6435143	40.1111
599	ieu-a-89	Height || id:ieu-a-89	ebi-a-GCST003156	Systemic lupus erythematosus || id:ebi-a-GCST003156	rs6439168	105.633
600	ieu-a-89	Height || id:ieu-a-89	ebi-a-GCST003156	Systemic lupus erythematosus || id:ebi-a-GCST003156	rs6441170	53.7778
601	ieu-a-89	Height || id:ieu-a-89	ebi-a-GCST003156	Systemic lupus erythematosus || id:ebi-a-GCST003156	rs648831	106.778
602	ieu-a-89	Height || id:ieu-a-89	ebi-a-GCST003156	Systemic lupus erythematosus || id:ebi-a-GCST003156	rs6544650	36
603	ieu-a-89	Height || id:ieu-a-89	ebi-a-GCST003156	Systemic lupus erythematosus || id:ebi-a-GCST003156	rs6556312	54.4785
604	ieu-a-89	Height || id:ieu-a-89	ebi-a-GCST003156	Systemic lupus erythematosus || id:ebi-a-GCST003156	rs6584575	42.7515
605	ieu-a-89	Height || id:ieu-a-89	ebi-a-GCST003156	Systemic lupus erythematosus || id:ebi-a-GCST003156	rs6600365	86.6825
606	ieu-a-89	Height || id:ieu-a-89	ebi-a-GCST003156	Systemic lupus erythematosus || id:ebi-a-GCST003156	rs6658835	41.8685
607	ieu-a-89	Height || id:ieu-a-89	ebi-a-GCST003156	Systemic lupus erythematosus || id:ebi-a-GCST003156	rs6684205	112.891
608	ieu-a-89	Height || id:ieu-a-89	ebi-a-GCST003156	Systemic lupus erythematosus || id:ebi-a-GCST003156	rs6691924	40.96
609	ieu-a-89	Height || id:ieu-a-89	ebi-a-GCST003156	Systemic lupus erythematosus || id:ebi-a-GCST003156	rs6713865	60.0625
610	ieu-a-89	Height || id:ieu-a-89	ebi-a-GCST003156	Systemic lupus erythematosus || id:ebi-a-GCST003156	rs6739772	39.0625
611	ieu-a-89	Height || id:ieu-a-89	ebi-a-GCST003156	Systemic lupus erythematosus || id:ebi-a-GCST003156	rs6869670	34.2653
612	ieu-a-89	Height || id:ieu-a-89	ebi-a-GCST003156	Systemic lupus erythematosus || id:ebi-a-GCST003156	rs6903732	32.1111
613	ieu-a-89	Height || id:ieu-a-89	ebi-a-GCST003156	Systemic lupus erythematosus || id:ebi-a-GCST003156	rs6919321	49
614	ieu-a-89	Height || id:ieu-a-89	ebi-a-GCST003156	Systemic lupus erythematosus || id:ebi-a-GCST003156	rs6920372	74.3163
615	ieu-a-89	Height || id:ieu-a-89	ebi-a-GCST003156	Systemic lupus erythematosus || id:ebi-a-GCST003156	rs6952113	36
616	ieu-a-89	Height || id:ieu-a-89	ebi-a-GCST003156	Systemic lupus erythematosus || id:ebi-a-GCST003156	rs6962887	45.7612
617	ieu-a-89	Height || id:ieu-a-89	ebi-a-GCST003156	Systemic lupus erythematosus || id:ebi-a-GCST003156	rs7033487	105.633
618	ieu-a-89	Height || id:ieu-a-89	ebi-a-GCST003156	Systemic lupus erythematosus || id:ebi-a-GCST003156	rs7043114	100
619	ieu-a-89	Height || id:ieu-a-89	ebi-a-GCST003156	Systemic lupus erythematosus || id:ebi-a-GCST003156	rs7069985	45.7612
620	ieu-a-89	Height || id:ieu-a-89	ebi-a-GCST003156	Systemic lupus erythematosus || id:ebi-a-GCST003156	rs713140	36
621	ieu-a-89	Height || id:ieu-a-89	ebi-a-GCST003156	Systemic lupus erythematosus || id:ebi-a-GCST003156	rs7162825	30.44
622	ieu-a-89	Height || id:ieu-a-89	ebi-a-GCST003156	Systemic lupus erythematosus || id:ebi-a-GCST003156	rs717052	32.2831
623	ieu-a-89	Height || id:ieu-a-89	ebi-a-GCST003156	Systemic lupus erythematosus || id:ebi-a-GCST003156	rs7178424	49
624	ieu-a-89	Height || id:ieu-a-89	ebi-a-GCST003156	Systemic lupus erythematosus || id:ebi-a-GCST003156	rs720390	127.471
625	ieu-a-89	Height || id:ieu-a-89	ebi-a-GCST003156	Systemic lupus erythematosus || id:ebi-a-GCST003156	rs7220557	32.6531
626	ieu-a-89	Height || id:ieu-a-89	ebi-a-GCST003156	Systemic lupus erythematosus || id:ebi-a-GCST003156	rs724016	723.424
627	ieu-a-89	Height || id:ieu-a-89	ebi-a-GCST003156	Systemic lupus erythematosus || id:ebi-a-GCST003156	rs7273787	50.3642
628	ieu-a-89	Height || id:ieu-a-89	ebi-a-GCST003156	Systemic lupus erythematosus || id:ebi-a-GCST003156	rs7274811	165.306
629	ieu-a-89	Height || id:ieu-a-89	ebi-a-GCST003156	Systemic lupus erythematosus || id:ebi-a-GCST003156	rs7319045	64
630	ieu-a-89	Height || id:ieu-a-89	ebi-a-GCST003156	Systemic lupus erythematosus || id:ebi-a-GCST003156	rs7319446	43.1837
631	ieu-a-89	Height || id:ieu-a-89	ebi-a-GCST003156	Systemic lupus erythematosus || id:ebi-a-GCST003156	rs7341084	63.0623
632	ieu-a-89	Height || id:ieu-a-89	ebi-a-GCST003156	Systemic lupus erythematosus || id:ebi-a-GCST003156	rs745749	48.5767
633	ieu-a-89	Height || id:ieu-a-89	ebi-a-GCST003156	Systemic lupus erythematosus || id:ebi-a-GCST003156	rs7466269	113.319
634	ieu-a-89	Height || id:ieu-a-89	ebi-a-GCST003156	Systemic lupus erythematosus || id:ebi-a-GCST003156	rs7517682	58.7778
635	ieu-a-89	Height || id:ieu-a-89	ebi-a-GCST003156	Systemic lupus erythematosus || id:ebi-a-GCST003156	rs7542242	29.7521
636	ieu-a-89	Height || id:ieu-a-89	ebi-a-GCST003156	Systemic lupus erythematosus || id:ebi-a-GCST003156	rs7567288	58.241
637	ieu-a-89	Height || id:ieu-a-89	ebi-a-GCST003156	Systemic lupus erythematosus || id:ebi-a-GCST003156	rs7578605	51.0204
638	ieu-a-89	Height || id:ieu-a-89	ebi-a-GCST003156	Systemic lupus erythematosus || id:ebi-a-GCST003156	rs7586126	46.1374
639	ieu-a-89	Height || id:ieu-a-89	ebi-a-GCST003156	Systemic lupus erythematosus || id:ebi-a-GCST003156	rs7701414	152.111
640	ieu-a-89	Height || id:ieu-a-89	ebi-a-GCST003156	Systemic lupus erythematosus || id:ebi-a-GCST003156	rs7733222	36
641	ieu-a-89	Height || id:ieu-a-89	ebi-a-GCST003156	Systemic lupus erythematosus || id:ebi-a-GCST003156	rs7751325	32.1111
642	ieu-a-89	Height || id:ieu-a-89	ebi-a-GCST003156	Systemic lupus erythematosus || id:ebi-a-GCST003156	rs7759938	189.062
643	ieu-a-89	Height || id:ieu-a-89	ebi-a-GCST003156	Systemic lupus erythematosus || id:ebi-a-GCST003156	rs7849585	126.562
644	ieu-a-89	Height || id:ieu-a-89	ebi-a-GCST003156	Systemic lupus erythematosus || id:ebi-a-GCST003156	rs7899004	74.3163
645	ieu-a-89	Height || id:ieu-a-89	ebi-a-GCST003156	Systemic lupus erythematosus || id:ebi-a-GCST003156	rs7926352	32.6531
646	ieu-a-89	Height || id:ieu-a-89	ebi-a-GCST003156	Systemic lupus erythematosus || id:ebi-a-GCST003156	rs7935997	59.9376
647	ieu-a-89	Height || id:ieu-a-89	ebi-a-GCST003156	Systemic lupus erythematosus || id:ebi-a-GCST003156	rs7941132	50.6751
648	ieu-a-89	Height || id:ieu-a-89	ebi-a-GCST003156	Systemic lupus erythematosus || id:ebi-a-GCST003156	rs7970350	413.912
649	ieu-a-89	Height || id:ieu-a-89	ebi-a-GCST003156	Systemic lupus erythematosus || id:ebi-a-GCST003156	rs7980687	111.103
650	ieu-a-89	Height || id:ieu-a-89	ebi-a-GCST003156	Systemic lupus erythematosus || id:ebi-a-GCST003156	rs798497	317.285
651	ieu-a-89	Height || id:ieu-a-89	ebi-a-GCST003156	Systemic lupus erythematosus || id:ebi-a-GCST003156	rs8017130	45.7612
652	ieu-a-89	Height || id:ieu-a-89	ebi-a-GCST003156	Systemic lupus erythematosus || id:ebi-a-GCST003156	rs8052560	66.9421
653	ieu-a-89	Height || id:ieu-a-89	ebi-a-GCST003156	Systemic lupus erythematosus || id:ebi-a-GCST003156	rs8058684	43.0664
654	ieu-a-89	Height || id:ieu-a-89	ebi-a-GCST003156	Systemic lupus erythematosus || id:ebi-a-GCST003156	rs806100	36
655	ieu-a-89	Height || id:ieu-a-89	ebi-a-GCST003156	Systemic lupus erythematosus || id:ebi-a-GCST003156	rs806794	330.579
656	ieu-a-89	Height || id:ieu-a-89	ebi-a-GCST003156	Systemic lupus erythematosus || id:ebi-a-GCST003156	rs8090312	49.827
657	ieu-a-89	Height || id:ieu-a-89	ebi-a-GCST003156	Systemic lupus erythematosus || id:ebi-a-GCST003156	rs8097893	38.1488
658	ieu-a-89	Height || id:ieu-a-89	ebi-a-GCST003156	Systemic lupus erythematosus || id:ebi-a-GCST003156	rs8103992	61.4317
659	ieu-a-89	Height || id:ieu-a-89	ebi-a-GCST003156	Systemic lupus erythematosus || id:ebi-a-GCST003156	rs817300	151.754
660	ieu-a-89	Height || id:ieu-a-89	ebi-a-GCST003156	Systemic lupus erythematosus || id:ebi-a-GCST003156	rs822553	59.1716
661	ieu-a-89	Height || id:ieu-a-89	ebi-a-GCST003156	Systemic lupus erythematosus || id:ebi-a-GCST003156	rs8413	58.7778
662	ieu-a-89	Height || id:ieu-a-89	ebi-a-GCST003156	Systemic lupus erythematosus || id:ebi-a-GCST003156	rs862034	87.1111
663	ieu-a-89	Height || id:ieu-a-89	ebi-a-GCST003156	Systemic lupus erythematosus || id:ebi-a-GCST003156	rs888403	33.1497
664	ieu-a-89	Height || id:ieu-a-89	ebi-a-GCST003156	Systemic lupus erythematosus || id:ebi-a-GCST003156	rs897080	67.8201
665	ieu-a-89	Height || id:ieu-a-89	ebi-a-GCST003156	Systemic lupus erythematosus || id:ebi-a-GCST003156	rs913000	52.8926
666	ieu-a-89	Height || id:ieu-a-89	ebi-a-GCST003156	Systemic lupus erythematosus || id:ebi-a-GCST003156	rs9217	87.1111
667	ieu-a-89	Height || id:ieu-a-89	ebi-a-GCST003156	Systemic lupus erythematosus || id:ebi-a-GCST003156	rs927381	53.7778
668	ieu-a-89	Height || id:ieu-a-89	ebi-a-GCST003156	Systemic lupus erythematosus || id:ebi-a-GCST003156	rs9291926	37.565
669	ieu-a-89	Height || id:ieu-a-89	ebi-a-GCST003156	Systemic lupus erythematosus || id:ebi-a-GCST003156	rs9292468	144
670	ieu-a-89	Height || id:ieu-a-89	ebi-a-GCST003156	Systemic lupus erythematosus || id:ebi-a-GCST003156	rs9359128	95.6049
671	ieu-a-89	Height || id:ieu-a-89	ebi-a-GCST003156	Systemic lupus erythematosus || id:ebi-a-GCST003156	rs9479130	106.778
672	ieu-a-89	Height || id:ieu-a-89	ebi-a-GCST003156	Systemic lupus erythematosus || id:ebi-a-GCST003156	rs960006	36.7309
673	ieu-a-89	Height || id:ieu-a-89	ebi-a-GCST003156	Systemic lupus erythematosus || id:ebi-a-GCST003156	rs9600340	40.1111
674	ieu-a-89	Height || id:ieu-a-89	ebi-a-GCST003156	Systemic lupus erythematosus || id:ebi-a-GCST003156	rs9650315	183.753
675	ieu-a-89	Height || id:ieu-a-89	ebi-a-GCST003156	Systemic lupus erythematosus || id:ebi-a-GCST003156	rs981938	70.3434
676	ieu-a-89	Height || id:ieu-a-89	ebi-a-GCST003156	Systemic lupus erythematosus || id:ebi-a-GCST003156	rs9825936	31.2284
677	ieu-a-89	Height || id:ieu-a-89	ebi-a-GCST003156	Systemic lupus erythematosus || id:ebi-a-GCST003156	rs9893629	30.8642
678	ieu-a-89	Height || id:ieu-a-89	ebi-a-GCST003156	Systemic lupus erythematosus || id:ebi-a-GCST003156	rs991946	52.4376
679	ieu-a-89	Height || id:ieu-a-89	ebi-a-GCST003156	Systemic lupus erythematosus || id:ebi-a-GCST003156	rs997400	80.3805
680	ieu-a-89	Height || id:ieu-a-89	ebi-a-GCST003156	Systemic lupus erythematosus || id:ebi-a-GCST003156	rs9977276	39.5102
681	ieu-a-89	Height || id:ieu-a-89	ebi-a-GCST003156	Systemic lupus erythematosus || id:ebi-a-GCST003156	rs9993613	107.015
682	ieu-a-89	Height || id:ieu-a-89	ebi-a-GCST003156	Systemic lupus erythematosus || id:ebi-a-GCST003156	rs999474	53.7778
683	ieu-a-1083	Birth weight || id:ieu-a-1083	ebi-a-GCST003156	Systemic lupus erythematosus || id:ebi-a-GCST003156	rs10818797	40.8179
684	ieu-a-1083	Birth weight || id:ieu-a-1083	ebi-a-GCST003156	Systemic lupus erythematosus || id:ebi-a-GCST003156	rs10872678	83.6556
685	ieu-a-1083	Birth weight || id:ieu-a-1083	ebi-a-GCST003156	Systemic lupus erythematosus || id:ebi-a-GCST003156	rs10935733	32.1111
686	ieu-a-1083	Birth weight || id:ieu-a-1083	ebi-a-GCST003156	Systemic lupus erythematosus || id:ebi-a-GCST003156	rs111778406	43.0336
687	ieu-a-1083	Birth weight || id:ieu-a-1083	ebi-a-GCST003156	Systemic lupus erythematosus || id:ebi-a-GCST003156	rs113086489	65.2694
688	ieu-a-1083	Birth weight || id:ieu-a-1083	ebi-a-GCST003156	Systemic lupus erythematosus || id:ebi-a-GCST003156	rs11765649	38.5554
689	ieu-a-1083	Birth weight || id:ieu-a-1083	ebi-a-GCST003156	Systemic lupus erythematosus || id:ebi-a-GCST003156	rs12543725	36.9536
690	ieu-a-1083	Birth weight || id:ieu-a-1083	ebi-a-GCST003156	Systemic lupus erythematosus || id:ebi-a-GCST003156	rs12906125	32.49
691	ieu-a-1083	Birth weight || id:ieu-a-1083	ebi-a-GCST003156	Systemic lupus erythematosus || id:ebi-a-GCST003156	rs13266210	46.8464
692	ieu-a-1083	Birth weight || id:ieu-a-1083	ebi-a-GCST003156	Systemic lupus erythematosus || id:ebi-a-GCST003156	rs134594	32.2056
693	ieu-a-1083	Birth weight || id:ieu-a-1083	ebi-a-GCST003156	Systemic lupus erythematosus || id:ebi-a-GCST003156	rs1351394	138.858
694	ieu-a-1083	Birth weight || id:ieu-a-1083	ebi-a-GCST003156	Systemic lupus erythematosus || id:ebi-a-GCST003156	rs1411424	31.1247
695	ieu-a-1083	Birth weight || id:ieu-a-1083	ebi-a-GCST003156	Systemic lupus erythematosus || id:ebi-a-GCST003156	rs1415701	34.6182
696	ieu-a-1083	Birth weight || id:ieu-a-1083	ebi-a-GCST003156	Systemic lupus erythematosus || id:ebi-a-GCST003156	rs144843919	32.3722
697	ieu-a-1083	Birth weight || id:ieu-a-1083	ebi-a-GCST003156	Systemic lupus erythematosus || id:ebi-a-GCST003156	rs17034876	125.76
698	ieu-a-1083	Birth weight || id:ieu-a-1083	ebi-a-GCST003156	Systemic lupus erythematosus || id:ebi-a-GCST003156	rs1819436	33.3152
699	ieu-a-1083	Birth weight || id:ieu-a-1083	ebi-a-GCST003156	Systemic lupus erythematosus || id:ebi-a-GCST003156	rs2306547	32.5208
700	ieu-a-1083	Birth weight || id:ieu-a-1083	ebi-a-GCST003156	Systemic lupus erythematosus || id:ebi-a-GCST003156	rs2473248	32.51
701	ieu-a-1083	Birth weight || id:ieu-a-1083	ebi-a-GCST003156	Systemic lupus erythematosus || id:ebi-a-GCST003156	rs2497304	58.0891
702	ieu-a-1083	Birth weight || id:ieu-a-1083	ebi-a-GCST003156	Systemic lupus erythematosus || id:ebi-a-GCST003156	rs2946179	32.6531
703	ieu-a-1083	Birth weight || id:ieu-a-1083	ebi-a-GCST003156	Systemic lupus erythematosus || id:ebi-a-GCST003156	rs35261542	117.273
704	ieu-a-1083	Birth weight || id:ieu-a-1083	ebi-a-GCST003156	Systemic lupus erythematosus || id:ebi-a-GCST003156	rs3753639	46.24
705	ieu-a-1083	Birth weight || id:ieu-a-1083	ebi-a-GCST003156	Systemic lupus erythematosus || id:ebi-a-GCST003156	rs3780573	75.2014
706	ieu-a-1083	Birth weight || id:ieu-a-1083	ebi-a-GCST003156	Systemic lupus erythematosus || id:ebi-a-GCST003156	rs41311445	45.4603
707	ieu-a-1083	Birth weight || id:ieu-a-1083	ebi-a-GCST003156	Systemic lupus erythematosus || id:ebi-a-GCST003156	rs4144829	65.9189
708	ieu-a-1083	Birth weight || id:ieu-a-1083	ebi-a-GCST003156	Systemic lupus erythematosus || id:ebi-a-GCST003156	rs6016377	37.5549
709	ieu-a-1083	Birth weight || id:ieu-a-1083	ebi-a-GCST003156	Systemic lupus erythematosus || id:ebi-a-GCST003156	rs72480273	37.6659
710	ieu-a-1083	Birth weight || id:ieu-a-1083	ebi-a-GCST003156	Systemic lupus erythematosus || id:ebi-a-GCST003156	rs72833480	30.3843
711	ieu-a-1083	Birth weight || id:ieu-a-1083	ebi-a-GCST003156	Systemic lupus erythematosus || id:ebi-a-GCST003156	rs72851023	40.2802
712	ieu-a-1083	Birth weight || id:ieu-a-1083	ebi-a-GCST003156	Systemic lupus erythematosus || id:ebi-a-GCST003156	rs740746	75.1111
713	ieu-a-1083	Birth weight || id:ieu-a-1083	ebi-a-GCST003156	Systemic lupus erythematosus || id:ebi-a-GCST003156	rs753381	30.6976
714	ieu-a-1083	Birth weight || id:ieu-a-1083	ebi-a-GCST003156	Systemic lupus erythematosus || id:ebi-a-GCST003156	rs7575873	45.385
715	ieu-a-1083	Birth weight || id:ieu-a-1083	ebi-a-GCST003156	Systemic lupus erythematosus || id:ebi-a-GCST003156	rs79237883	30.6618
716	ieu-a-1083	Birth weight || id:ieu-a-1083	ebi-a-GCST003156	Systemic lupus erythematosus || id:ebi-a-GCST003156	rs798498	32.7756
717	ieu-a-1083	Birth weight || id:ieu-a-1083	ebi-a-GCST003156	Systemic lupus erythematosus || id:ebi-a-GCST003156	rs7998537	30.8025
718	ieu-a-1083	Birth weight || id:ieu-a-1083	ebi-a-GCST003156	Systemic lupus erythematosus || id:ebi-a-GCST003156	rs854037	31.1736
719	ieu-a-1083	Birth weight || id:ieu-a-1083	ebi-a-GCST003156	Systemic lupus erythematosus || id:ebi-a-GCST003156	rs900399	179.835
720	ieu-a-29	Birth length || id:ieu-a-29	ebi-a-GCST003156	Systemic lupus erythematosus || id:ebi-a-GCST003156	rs1042725	24.7706
721	ieu-a-29	Birth length || id:ieu-a-29	ebi-a-GCST003156	Systemic lupus erythematosus || id:ebi-a-GCST003156	rs10483213	19.6482
722	ieu-a-29	Birth length || id:ieu-a-29	ebi-a-GCST003156	Systemic lupus erythematosus || id:ebi-a-GCST003156	rs11037473	26.7843
723	ieu-a-29	Birth length || id:ieu-a-29	ebi-a-GCST003156	Systemic lupus erythematosus || id:ebi-a-GCST003156	rs12545524	31.8128
724	ieu-a-29	Birth length || id:ieu-a-29	ebi-a-GCST003156	Systemic lupus erythematosus || id:ebi-a-GCST003156	rs13146972	21.0333
725	ieu-a-29	Birth length || id:ieu-a-29	ebi-a-GCST003156	Systemic lupus erythematosus || id:ebi-a-GCST003156	rs13229771	21.9522
726	ieu-a-29	Birth length || id:ieu-a-29	ebi-a-GCST003156	Systemic lupus erythematosus || id:ebi-a-GCST003156	rs1576672	23.1105
727	ieu-a-29	Birth length || id:ieu-a-29	ebi-a-GCST003156	Systemic lupus erythematosus || id:ebi-a-GCST003156	rs16985662	19.885
728	ieu-a-29	Birth length || id:ieu-a-29	ebi-a-GCST003156	Systemic lupus erythematosus || id:ebi-a-GCST003156	rs17034876	20.5847
729	ieu-a-29	Birth length || id:ieu-a-29	ebi-a-GCST003156	Systemic lupus erythematosus || id:ebi-a-GCST003156	rs1984119	25.9463
730	ieu-a-29	Birth length || id:ieu-a-29	ebi-a-GCST003156	Systemic lupus erythematosus || id:ebi-a-GCST003156	rs2904185	20.0234
731	ieu-a-29	Birth length || id:ieu-a-29	ebi-a-GCST003156	Systemic lupus erythematosus || id:ebi-a-GCST003156	rs6570507	26.1839
732	ieu-a-29	Birth length || id:ieu-a-29	ebi-a-GCST003156	Systemic lupus erythematosus || id:ebi-a-GCST003156	rs6798189	23.3611
733	ieu-a-29	Birth length || id:ieu-a-29	ebi-a-GCST003156	Systemic lupus erythematosus || id:ebi-a-GCST003156	rs724577	29.955
734	ieu-a-29	Birth length || id:ieu-a-29	ebi-a-GCST003156	Systemic lupus erythematosus || id:ebi-a-GCST003156	rs740746	20.8164
735	ieu-a-29	Birth length || id:ieu-a-29	ebi-a-GCST003156	Systemic lupus erythematosus || id:ebi-a-GCST003156	rs905938	26.3441
736	ieu-a-29	Birth length || id:ieu-a-29	ebi-a-GCST003156	Systemic lupus erythematosus || id:ebi-a-GCST003156	rs9327035	22.2994
